# Supplementary material for: rac-Ethyl 2-amino-3-hy­droxy-3-[4-(methyl­sulfon­yl)phen­yl]propano­ate
Source: Acta Crystallogr Sect E Struct Rep Online. 2011 Jan 8;67(Pt 2):o258. doi: 10.1107/S1600536810052827 (PMC3051553; doi:10.1107/S1600536810052827)
Supplement: Supplementary file 1 [file e-67-0o258-sup1.cif]

##############################################################################
###                                                                        ###
###        Electronic paper (Acta Crystallographica Section E)             ###
###                                                                        ###
##############################################################################
#                                                                            #
# This CIF contains the data in a paper accepted for publication in Acta     #
# Crystallographica Section E. It conforms to the requirements of Notes      #
# for Authors for Section E, and has been peer reviewed under the auspices   #
# of the IUCr Commission on Journals.                                        #
#                                                                            #
# Full details of the Crystallographic Information File format               #
# are given in the paper "The Crystallographic Information File (CIF):       #
# a New Standard Archive File for Crystallography" by S. R. Hall, F. H.      #
# Allen and I. D. Brown [Acta Cryst. (1991), A47, 655-685].                  #
#                                                                            #
# The current version of the core CIF dictionary is obtainable from          #
# ftp://ftp.iucr.org/pub/cif_core.dic. The current version number is 2.4.    #
#                                                                            #
# Software is freely available for graphical display of the structure(s) in  #
# this CIF.  For information consult the CIF home page http://www.iucr.org/  #
# cif/home.html                                                              #
#                                                                            #
# This file may be used for bona fide research purposes within the           #
# scientific community so long as proper attribution is given to the journal # 
# article from which it was obtained.                                        #
#                                                                            #
##############################################################################
                                             
data_global
_audit_creation_method     'form.cif (version 2.0)'
_journal_data_validation_number     ?
_journal_date_recd_electronic     2010-11-14
_journal_date_accepted     2010-12-16
_journal_name_full     'Acta Crystallographica, Section E'
_journal_year     2011
_journal_volume     67
_journal_issue      2
_journal_page_first     o258
_journal_page_last     o258
_journal_paper_category     QO
_journal_coeditor_code     KP2292
_publ_contact_author_name     'Ph.D. Hu,Hao'
_publ_contact_author_address
;
School of Life Science
ShanDong University of Technology
Zibo 255049
People's Republic of China
;
_publ_contact_author_email     huhao@sdut.edu.cn
_publ_contact_author_fax     '0086-533-2780271'
_publ_contact_author_phone     '0086-533-2780271'
_publ_section_title
;
<i>rac</i>-Ethyl 2-amino-3-hydroxy-3-[4-(methylsulfonyl)phenyl]propanoate
;
loop_
    _publ_author_name
    _publ_author_address
    'Hu, Hao'
;
School of Life Science
ShanDong University of Technology
ZiBo 255049
People's Republic of China
;
    'Chen, Yue-Hu'
;
School of Life Science
ShanDong University of Technology
ZiBo 255049
People's Republic of China
;
    'Qian, Shao-Song'
;
School of Life Science
ShanDong University of Technology
ZiBo 255049
People's Republic of China
;
    'Kang, Shou-Kai'
;
School of Life Science
ShanDong University of Technology
ZiBo 255049
People's Republic of China
;
data_I
_audit_creation_method     SHELXL-97
_chemical_name_systematic
;
<i>rac</i>-Ethyl 2-amino-3-hydroxy-3-[4-(methylsulfonyl)phenyl]propanoate
;
_chemical_name_common     ?
_chemical_formula_moiety     'C12 H17 N O5 S'
_chemical_formula_sum     'C12 H17 N O5 S'
_chemical_formula_iupac     'C12 H17 N O5 S'
_chemical_formula_weight     287.33
_chemical_melting_point     ?
_symmetry_cell_setting     triclinic
_symmetry_space_group_name_H-M     'P -1'
_symmetry_space_group_name_Hall     '-P 1'
loop_
    _symmetry_equiv_pos_as_xyz
    'x, y, z'
    '-x, -y, -z'
_cell_length_a     4.8123(11)
_cell_length_b     11.382(3)
_cell_length_c     12.637(3)
_cell_angle_alpha     94.952(4)
_cell_angle_beta     100.530(4)
_cell_angle_gamma     94.298(4)
_cell_volume     675.1(3)
_cell_formula_units_Z     2
_cell_measurement_reflns_used     1152
_cell_measurement_theta_min     2.32
_cell_measurement_theta_max     25.94
_cell_measurement_temperature     273(2)
_exptl_crystal_description     prism
_exptl_crystal_colour     colourless
_exptl_crystal_size_max     0.18
_exptl_crystal_size_mid     0.16
_exptl_crystal_size_min     0.10
_exptl_crystal_density_diffrn     1.414
_exptl_crystal_density_meas     ?
_exptl_crystal_density_method     'not measured'
_exptl_crystal_F_000     304
_exptl_absorpt_coefficient_mu     0.256
_exptl_absorpt_correction_type     none
_exptl_absorpt_process_details     ?
_exptl_absorpt_correction_T_min     ?
_exptl_absorpt_correction_T_max     ?
_exptl_special_details
;
;
_diffrn_ambient_temperature     273(2)
_diffrn_radiation_type     MoK\a
_diffrn_radiation_wavelength     0.71073
_diffrn_radiation_source     'fine-focus sealed tube'
_diffrn_radiation_monochromator     graphite
_diffrn_measurement_device_type     'Bruker SMART CCD area-detector'
_diffrn_measurement_method     '\f and \w'
_diffrn_detector_area_resol_mean     ?
_diffrn_reflns_number     3543
_diffrn_reflns_av_R_equivalents     0.0172
_diffrn_reflns_av_sigmaI/netI     0.0381
_diffrn_reflns_theta_min     1.65
_diffrn_reflns_theta_max     25.05
_diffrn_reflns_theta_full     25.05
_diffrn_measured_fraction_theta_max     0.988
_diffrn_measured_fraction_theta_full     0.988
_diffrn_reflns_limit_h_min     -4
_diffrn_reflns_limit_h_max     5
_diffrn_reflns_limit_k_min     -13
_diffrn_reflns_limit_k_max     13
_diffrn_reflns_limit_l_min     -15
_diffrn_reflns_limit_l_max     9
_diffrn_standards_number     ?
_diffrn_standards_interval_count     ?
_diffrn_standards_interval_time     ?
_diffrn_standards_decay_%     ?
_refine_special_details
;
Refinement of <i>F</i>^2^ against ALL reflections. The weighted <i>R</i>-factor
<i>wR</i> and goodness of fit <i>S</i> are based on <i>F</i>^2^, conventional
<i>R</i>-factors <i>R</i> are based on <i>F</i>, with <i>F</i> set to zero for
negative <i>F</i>^2^. The threshold expression of <i>F</i>^2^ >
\s(<i>F</i>^2^) is used only for calculating <i>R</i>-factors(gt) <i>etc</i>.
and is not relevant to the choice of reflections for refinement.
<i>R</i>-factors based on <i>F</i>^2^ are statistically about twice as large
as those based on <i>F</i>, and <i>R</i>- factors based on ALL data will be
even larger.
;
_reflns_number_total     2363
_reflns_number_gt     1786
_reflns_threshold_expression     I>2\s(I)
_refine_ls_structure_factor_coef     Fsqd
_refine_ls_matrix_type     full
_refine_ls_R_factor_all     0.0764
_refine_ls_R_factor_gt     0.0604
_refine_ls_wR_factor_gt     0.1643
_refine_ls_wR_factor_ref     0.1794
_refine_ls_goodness_of_fit_ref     1.044
_refine_ls_restrained_S_all     1.044
_refine_ls_number_reflns     2363
_refine_ls_number_parameters     174
_refine_ls_number_restraints     0
_refine_ls_hydrogen_treatment     constr
_refine_ls_weighting_scheme     calc
_refine_ls_weighting_details
         'calc w=1/[\s^2^(Fo^2^)+(0.1190P)^2^+0.0021P] where P=(Fo^2^+2Fc^2^)/3'
_atom_sites_solution_hydrogens     geom
_atom_sites_solution_primary     direct
_atom_sites_solution_secondary     difmap
_refine_ls_shift/su_max     0.000
_refine_ls_shift/su_mean     0.000
_refine_diff_density_max     0.753
_refine_diff_density_min     -0.229
_refine_ls_extinction_method     none
_refine_ls_extinction_coef     ?
loop_
    _atom_type_symbol
    _atom_type_description
    _atom_type_scat_dispersion_real
    _atom_type_scat_dispersion_imag
    _atom_type_scat_source
    'C' 'C' 0.0033 0.0016
                         'International Tables Vol C Tables 4.2.6.8 and 6.1.1.4'
    'H' 'H' 0.0000 0.0000
                         'International Tables Vol C Tables 4.2.6.8 and 6.1.1.4'
    'N' 'N' 0.0061 0.0033
                         'International Tables Vol C Tables 4.2.6.8 and 6.1.1.4'
    'O' 'O' 0.0106 0.0060
                         'International Tables Vol C Tables 4.2.6.8 and 6.1.1.4'
    'S' 'S' 0.1246 0.1234
                         'International Tables Vol C Tables 4.2.6.8 and 6.1.1.4'
_computing_data_collection     'SMART (Bruker, 2007)'
_computing_cell_refinement     'SAINT (Bruker, 2007)'
_computing_data_reduction     'SAINT (Bruker, 2007)'
_computing_structure_solution     'SHELXS97 (Sheldrick, 2008)'
_computing_structure_refinement     'SHELXL97 (Sheldrick, 2008)'
_computing_molecular_graphics     'PLATON (Spek, 2009)'
_computing_publication_material     'SHELXL97 (Sheldrick, 2008)'
loop_
    _atom_site_type_symbol
    _atom_site_label
    _atom_site_fract_x
    _atom_site_fract_y
    _atom_site_fract_z
    _atom_site_U_iso_or_equiv
    _atom_site_adp_type
    _atom_site_calc_flag
    _atom_site_refinement_flags
    _atom_site_occupancy
    _atom_site_disorder_assembly
    _atom_site_disorder_group
    S S1 1.45493(14) 1.26807(6) 0.93597(7) 0.0422(3) Uani d . 1 . .
    O O1 1.5681(5) 1.3462(2) 0.8678(2) 0.0554(7) Uani d . 1 . .
    O O2 1.6472(5) 1.2080(2) 1.0081(2) 0.0634(7) Uani d . 1 . .
    O O3 0.3600(4) 0.95918(17) 0.60055(17) 0.0415(5) Uani d . 1 . .
    H H3 0.2045 0.9207 0.5865 0.050 Uiso calc R 1 . .
    O O4 0.3671(6) 0.6609(2) 0.4925(2) 0.0669(8) Uani d . 1 . .
    O O5 0.3457(5) 0.65735(18) 0.66724(18) 0.0505(6) Uani d . 1 . .
    N N1 0.8171(5) 0.8421(2) 0.5424(2) 0.0385(6) Uani d . 1 . .
    H H1A 0.7266 0.8992 0.5112 0.046 Uiso d R 1 . .
    H H1B 0.8181 0.7816 0.4930 0.046 Uiso d R 1 . .
    C C1 1.2030(6) 1.1614(2) 0.8552(2) 0.0355(7) Uani d . 1 . .
    C C2 1.1603(6) 1.0510(3) 0.8907(3) 0.0422(7) Uani d . 1 . .
    H H2 1.2735 1.0315 0.9535 0.051 Uiso calc R 1 . .
    C C3 0.9497(6) 0.9707(3) 0.8325(2) 0.0421(7) Uani d . 1 . .
    H H3A 0.9218 0.8963 0.8561 0.050 Uiso calc R 1 . .
    C C4 0.7770(6) 0.9980(2) 0.7391(2) 0.0323(6) Uani d . 1 . .
    C C5 0.8256(6) 1.1086(2) 0.7039(3) 0.0397(7) Uani d . 1 . .
    H H5 0.7141 1.1282 0.6408 0.048 Uiso calc R 1 . .
    C C6 1.0380(6) 1.1896(2) 0.7618(3) 0.0431(8) Uani d . 1 . .
    H H6 1.0697 1.2634 0.7377 0.052 Uiso calc R 1 . .
    C C7 1.2543(7) 1.3513(3) 1.0121(3) 0.0558(9) Uani d . 1 . .
    H H7A 1.1644 1.3006 1.0553 0.084 Uiso calc R 1 . .
    H H7B 1.1120 1.3860 0.9643 0.084 Uiso calc R 1 . .
    H H7C 1.3767 1.4128 1.0585 0.084 Uiso calc R 1 . .
    C C8 0.5434(6) 0.9065(2) 0.6795(2) 0.0348(7) Uani d . 1 . .
    H H8 0.4342 0.8766 0.7314 0.042 Uiso calc R 1 . .
    C C9 0.6716(6) 0.8019(2) 0.6256(2) 0.0337(7) Uani d . 1 . .
    H H9 0.8140 0.7743 0.6814 0.040 Uiso calc R 1 . .
    C C10 0.4449(6) 0.6998(2) 0.5853(3) 0.0401(7) Uani d . 1 . .
    C C11 0.1378(8) 0.5547(3) 0.6424(3) 0.0554(9) Uani d . 1 . .
    H H11A 0.2228 0.4867 0.6148 0.067 Uiso calc R 1 . .
    H H11B -0.0212 0.5704 0.5879 0.067 Uiso calc R 1 . .
    C C12 0.0405(8) 0.5310(3) 0.7433(3) 0.0647(11) Uani d . 1 . .
    H H12A 0.1986 0.5138 0.7960 0.097 Uiso calc R 1 . .
    H H12B -0.1006 0.4645 0.7289 0.097 Uiso calc R 1 . .
    H H12C -0.0398 0.5994 0.7705 0.097 Uiso calc R 1 . .
loop_
    _atom_site_aniso_label
    _atom_site_aniso_U_11
    _atom_site_aniso_U_22
    _atom_site_aniso_U_33
    _atom_site_aniso_U_12
    _atom_site_aniso_U_13
    _atom_site_aniso_U_23
    S1 0.0315(4) 0.0384(5) 0.0528(5) -0.0036(3) 0.0039(3) -0.0026(4)
    O1 0.0479(13) 0.0479(13) 0.0689(16) -0.0132(10) 0.0156(12) 0.0027(12)
    O2 0.0454(13) 0.0540(14) 0.0788(18) -0.0011(11) -0.0159(13) 0.0042(13)
    O3 0.0276(10) 0.0386(11) 0.0564(13) 0.0004(8) 0.0012(9) 0.0102(10)
    O4 0.0795(18) 0.0663(16) 0.0462(15) -0.0263(13) 0.0091(13) -0.0087(13)
    O5 0.0611(14) 0.0390(12) 0.0473(13) -0.0160(10) 0.0106(11) -0.0009(10)
    N1 0.0321(12) 0.0403(14) 0.0422(15) 0.0027(10) 0.0053(11) 0.0040(11)
    C1 0.0334(14) 0.0299(15) 0.0425(17) 0.0007(12) 0.0090(13) -0.0010(13)
    C2 0.0459(17) 0.0370(16) 0.0407(17) 0.0028(13) 0.0004(14) 0.0052(14)
    C3 0.0475(17) 0.0328(15) 0.0438(18) -0.0024(13) 0.0046(14) 0.0065(13)
    C4 0.0323(14) 0.0286(14) 0.0366(16) 0.0024(11) 0.0092(12) 0.0009(12)
    C5 0.0413(16) 0.0316(15) 0.0433(17) 0.0012(12) 0.0003(13) 0.0061(13)
    C6 0.0471(17) 0.0278(15) 0.0517(19) -0.0006(13) 0.0023(15) 0.0072(14)
    C7 0.0475(18) 0.051(2) 0.064(2) -0.0121(15) 0.0144(17) -0.0194(17)
    C8 0.0319(14) 0.0327(15) 0.0395(17) 0.0013(12) 0.0051(12) 0.0069(13)
    C9 0.0323(14) 0.0304(14) 0.0368(16) 0.0024(12) 0.0027(12) 0.0031(12)
    C10 0.0412(16) 0.0309(15) 0.0464(19) 0.0025(13) 0.0057(14) 0.0008(14)
    C11 0.059(2) 0.0346(17) 0.068(2) -0.0119(15) 0.0118(18) -0.0042(16)
    C12 0.074(3) 0.049(2) 0.074(3) -0.0032(18) 0.021(2) 0.0179(19)
_geom_special_details
;
All e.s.d.'s (except the e.s.d. in the dihedral angle between two l.s. planes)
are estimated using the full covariance matrix. The cell e.s.d.'s are taken
into account individually in the estimation of e.s.d.'s in distances, angles
and torsion angles; correlations between e.s.d.'s in cell parameters are only
used when they are defined by crystal symmetry. An approximate (isotropic)
treatment of cell e.s.d.'s is used for estimating e.s.d.'s involving l.s.
planes.
;
loop_
    _geom_bond_atom_site_label_1
    _geom_bond_atom_site_label_2
    _geom_bond_site_symmetry_2
    _geom_bond_distance
    _geom_bond_publ_flag
    S1 O2 . 1.432(2) ?
    S1 O1 . 1.436(2) ?
    S1 C7 . 1.753(4) ?
    S1 C1 . 1.760(3) ?
    O3 C8 . 1.412(3) ?
    O3 H3 . 0.8200 ?
    O4 C10 . 1.198(4) ?
    O5 C10 . 1.329(4) ?
    O5 C11 . 1.453(4) ?
    N1 C9 . 1.452(4) ?
    N1 H1A . 0.8900 ?
    N1 H1B . 0.8900 ?
    C1 C6 . 1.374(4) ?
    C1 C2 . 1.384(4) ?
    C2 C3 . 1.370(4) ?
    C2 H2 . 0.9300 ?
    C3 C4 . 1.387(4) ?
    C3 H3A . 0.9300 ?
    C4 C5 . 1.389(4) ?
    C4 C8 . 1.515(4) ?
    C5 C6 . 1.378(4) ?
    C5 H5 . 0.9300 ?
    C6 H6 . 0.9300 ?
    C7 H7A . 0.9600 ?
    C7 H7B . 0.9600 ?
    C7 H7C . 0.9600 ?
    C8 C9 . 1.544(4) ?
    C8 H8 . 0.9800 ?
    C9 C10 . 1.518(4) ?
    C9 H9 . 0.9800 ?
    C11 C12 . 1.475(5) ?
    C11 H11A . 0.9700 ?
    C11 H11B . 0.9700 ?
    C12 H12A . 0.9600 ?
    C12 H12B . 0.9600 ?
    C12 H12C . 0.9600 ?
loop_
    _geom_angle_atom_site_label_1
    _geom_angle_atom_site_label_2
    _geom_angle_atom_site_label_3
    _geom_angle_site_symmetry_1
    _geom_angle_site_symmetry_3
    _geom_angle
    _geom_angle_publ_flag
    O2 S1 O1 . . 118.80(15) ?
    O2 S1 C7 . . 108.53(18) ?
    O1 S1 C7 . . 107.05(17) ?
    O2 S1 C1 . . 108.27(14) ?
    O1 S1 C1 . . 109.22(14) ?
    C7 S1 C1 . . 103.98(15) ?
    C8 O3 H3 . . 109.5 ?
    C10 O5 C11 . . 117.5(3) ?
    C9 N1 H1A . . 109.3 ?
    C9 N1 H1B . . 109.2 ?
    H1A N1 H1B . . 109.5 ?
    C6 C1 C2 . . 120.3(3) ?
    C6 C1 S1 . . 120.6(2) ?
    C2 C1 S1 . . 119.0(2) ?
    C3 C2 C1 . . 119.3(3) ?
    C3 C2 H2 . . 120.4 ?
    C1 C2 H2 . . 120.4 ?
    C2 C3 C4 . . 121.4(3) ?
    C2 C3 H3A . . 119.3 ?
    C4 C3 H3A . . 119.3 ?
    C3 C4 C5 . . 118.4(3) ?
    C3 C4 C8 . . 119.0(2) ?
    C5 C4 C8 . . 122.5(2) ?
    C6 C5 C4 . . 120.4(3) ?
    C6 C5 H5 . . 119.8 ?
    C4 C5 H5 . . 119.8 ?
    C1 C6 C5 . . 120.1(3) ?
    C1 C6 H6 . . 119.9 ?
    C5 C6 H6 . . 119.9 ?
    S1 C7 H7A . . 109.5 ?
    S1 C7 H7B . . 109.5 ?
    H7A C7 H7B . . 109.5 ?
    S1 C7 H7C . . 109.5 ?
    H7A C7 H7C . . 109.5 ?
    H7B C7 H7C . . 109.5 ?
    O3 C8 C4 . . 109.8(2) ?
    O3 C8 C9 . . 110.1(2) ?
    C4 C8 C9 . . 110.3(2) ?
    O3 C8 H8 . . 108.9 ?
    C4 C8 H8 . . 108.9 ?
    C9 C8 H8 . . 108.9 ?
    N1 C9 C10 . . 113.8(2) ?
    N1 C9 C8 . . 110.1(2) ?
    C10 C9 C8 . . 110.3(2) ?
    N1 C9 H9 . . 107.4 ?
    C10 C9 H9 . . 107.4 ?
    C8 C9 H9 . . 107.4 ?
    O4 C10 O5 . . 124.1(3) ?
    O4 C10 C9 . . 125.1(3) ?
    O5 C10 C9 . . 110.8(2) ?
    O5 C11 C12 . . 107.6(3) ?
    O5 C11 H11A . . 110.2 ?
    C12 C11 H11A . . 110.2 ?
    O5 C11 H11B . . 110.2 ?
    C12 C11 H11B . . 110.2 ?
    H11A C11 H11B . . 108.5 ?
    C11 C12 H12A . . 109.5 ?
    C11 C12 H12B . . 109.5 ?
    H12A C12 H12B . . 109.5 ?
    C11 C12 H12C . . 109.5 ?
    H12A C12 H12C . . 109.5 ?
    H12B C12 H12C . . 109.5 ?
loop_
    _geom_hbond_atom_site_label_D
    _geom_hbond_atom_site_label_H
    _geom_hbond_atom_site_label_A
    _geom_hbond_site_symmetry_A
    _geom_hbond_distance_DH
    _geom_hbond_distance_HA
    _geom_hbond_distance_DA
    _geom_hbond_angle_DHA
    O3 H3 N1 1_455 0.82 1.97 2.784(3) 174
    N1 H1A O3 2_676 0.89 2.25 3.088(3) 158
    C7 H7A O2 1_455 0.96 2.57 3.227(4) 126
