# Supplementary material for: rac-Ethyl 2-amino-3-hy­droxy-3-[4-(methyl­sulfon­yl)phen­yl]propano­ate
Source: Acta Crystallogr Sect E Struct Rep Online. 2011 Jan 8;67(Pt 2):o258. doi: 10.1107/S1600536810052827 (PMC3051553; doi:10.1107/S1600536810052827)
Supplement: Supplementary file 2 [file e-67-0o258-Isup2.hkl]

# 
# h,k,l, Fc-squared, Fo-squared, sigma(Fo-squared) and status flag 
# 
data_I
_shelx_title ' 123 in P-1' 
_shelx_refln_list_code          4 
_shelx_F_calc_maximum       95.09 
_exptl_crystal_F_000       304.00 
_reflns_d_resolution_high  0.8393 
 
loop_ 
 _symmetry_equiv_pos_as_xyz 
 'x, y, z' 
 '-x, -y, -z' 
 
_cell_length_a     4.8123 
_cell_length_b    11.3815 
_cell_length_c    12.6374 
_cell_angle_alpha  94.952 
_cell_angle_beta  100.530 
_cell_angle_gamma  94.298 
 
_shelx_F_squared_multiplier     1.000 
 
loop_ 
 _refln_index_h 
 _refln_index_k 
 _refln_index_l 
 _refln_F_squared_calc 
 _refln_F_squared_meas 
 _refln_F_squared_sigma 
 _refln_observed_status 
   1   0   0     1239.49     1276.35     13.87 o 
   2   0   0       13.06       11.35      1.02 o 
   3   0   0       28.17       24.45      2.37 o 
   4   0   0        3.06        1.23      1.39 o 
   5   0   0       30.54       35.08      4.87 o 
  -5   1   0      172.91      205.30     10.14 o 
  -4   1   0       86.90       77.46      5.47 o 
  -3   1   0       69.88       74.13      2.38 o 
  -2   1   0      119.84      116.04      2.61 o 
  -1   1   0      206.23      208.54      4.17 o 
   0   1   0      813.86      967.31     13.34 o 
   1   1   0       16.87       28.71      1.20 o 
   2   1   0     1783.43     1793.48     15.58 o 
   3   1   0        0.02        0.25      0.64 o 
   4   1   0       68.31       77.12      5.41 o 
   5   1   0       35.52       41.27      5.07 o 
  -5   2   0        7.02       11.01      3.21 o 
  -4   2   0       47.03       41.33      4.47 o 
  -3   2   0      152.46      133.90      3.12 o 
  -2   2   0      222.42      211.27      3.32 o 
  -1   2   0     7308.57     6790.80     50.50 o 
   0   2   0      619.42      750.15     11.59 o 
   1   2   0      653.55      556.84      7.02 o 
   2   2   0       97.64       94.11      2.39 o 
   3   2   0       68.96       73.85      3.26 o 
   4   2   0        0.21        0.66      1.00 o 
   5   2   0        1.11        1.41      1.97 o 
  -5   3   0        6.20        8.33      3.01 o 
  -4   3   0       21.96       21.77      3.51 o 
  -3   3   0       28.71       27.94      4.32 o 
  -2   3   0      204.51      199.37      3.26 o 
  -1   3   0     3254.96     3044.56     18.99 o 
   0   3   0      663.68      824.78      9.86 o 
   1   3   0     1047.39     1024.35      9.40 o 
   2   3   0        4.08        6.87      1.47 o 
   3   3   0      194.14      181.29      5.18 o 
   4   3   0       28.96       36.68      3.01 o 
   5   3   0        3.16        1.00      1.91 o 
  -5   4   0        5.16        5.45      2.59 o 
  -4   4   0        1.76        0.71      1.17 o 
  -3   4   0       11.25       19.29      3.10 o 
  -2   4   0      931.82      864.46      8.89 o 
  -1   4   0      271.24      252.93      3.57 o 
   0   4   0       26.96       25.28      1.55 o 
   1   4   0      244.85      259.26      4.02 o 
   2   4   0        0.37        2.50      1.16 o 
   3   4   0        0.79        1.60      1.02 o 
   4   4   0       25.40       29.77      2.91 o 
   5   4   0       47.65       49.71      5.32 o 
  -5   5   0       56.65       52.84      5.77 o 
  -4   5   0       76.99       77.48      4.16 o 
  -3   5   0      793.36      762.69     24.81 o 
  -2   5   0     1064.90     1008.45     10.27 o 
  -1   5   0      328.99      300.04      4.21 o 
   0   5   0        2.27        1.89      0.84 o 
   1   5   0      347.81      326.25      4.32 o 
   2   5   0       21.31       22.05      1.78 o 
   3   5   0        3.67        4.24      1.34 o 
   4   5   0       15.60        9.44      1.97 o 
   5   5   0       24.06       24.57      4.03 o 
  -5   6   0       16.30       11.64      3.37 o 
  -4   6   0       13.99       18.94      2.56 o 
  -3   6   0       21.79       33.61      4.39 o 
  -2   6   0       58.54       51.77      1.98 o 
  -1   6   0       71.13       68.18      1.98 o 
   0   6   0      488.02      637.57     10.02 o 
   1   6   0       14.10       14.32      1.04 o 
   2   6   0     1533.23     1500.08     23.85 o 
   3   6   0      275.57      277.85      7.36 o 
   4   6   0       40.24       52.41      3.83 o 
  -5   7   0        1.87        0.59      2.14 o 
  -4   7   0       73.82       63.60      4.14 o 
  -3   7   0      729.14      853.88     13.87 o 
  -2   7   0      680.80      639.35      8.02 o 
  -1   7   0        9.45       13.27      1.78 o 
   0   7   0       31.75       35.35      2.54 o 
   1   7   0       86.46       79.35      3.59 o 
   2   7   0      277.30      237.30     10.20 o 
   3   7   0        8.49        7.33      3.10 o 
   4   7   0        3.15        0.75      3.13 o 
  -4   8   0        1.00        1.41      1.82 o 
  -3   8   0        2.62        3.52      2.54 o 
  -2   8   0       18.87       18.42      3.82 o 
  -1   8   0      120.48      111.56      4.34 o 
   0   8   0       25.74       26.48      2.56 o 
   1   8   0      463.68      437.50      9.24 o 
   2   8   0        4.60        2.55      1.90 o 
   3   8   0      237.05      226.65     11.53 o 
   4   8   0      141.56      171.57     10.95 o 
  -4   9   0       44.94       43.64      6.42 o 
  -3   9   0       19.54       18.88      4.36 o 
  -2   9   0        5.66        4.79      2.61 o 
  -1   9   0        4.95        6.31      1.85 o 
   0   9   0        3.69        1.91      1.36 o 
   1   9   0        1.10        1.16      1.47 o 
   2   9   0      129.95      127.13      8.25 o 
   3   9   0       66.14       65.46      7.21 o 
  -4  10   0       58.99       60.03      7.61 o 
  -3  10   0        1.44        5.56      3.06 o 
  -2  10   0       53.98       49.88      5.74 o 
  -1  10   0       65.30       60.97      8.34 o 
   0  10   0       67.16       87.43      4.55 o 
   1  10   0      135.34      123.02      5.42 o 
   2  10   0       40.46       39.81      5.82 o 
   3  10   0       46.46       54.32      7.17 o 
  -3  11   0       11.00       15.32      4.64 o 
  -2  11   0        5.82        7.15      3.04 o 
  -1  11   0       56.38       59.93      4.31 o 
   0  11   0      140.62      175.77      6.66 o 
   1  11   0        5.62        5.24      2.04 o 
   2  11   0       79.15       78.77      7.92 o 
  -3  12   0        0.00       -0.43      2.90 o 
  -2  12   0       46.46       38.73      6.12 o 
  -1  12   0        7.20        2.49      2.60 o 
   0  12   0        0.00        0.25      1.72 o 
   1  12   0        3.78        2.43      2.11 o 
   2  12   0        4.85        3.17      3.53 o 
  -2  13   0       26.93       28.46      6.08 o 
  -1  13   0       43.87       28.35      5.82 o 
   0  13   0       95.61      131.20      6.60 o 
   1  13   0       23.87       23.38      5.54 o 
  -1 -13   1       12.14       12.89      4.04 o 
   0 -13   1       29.34       34.61      4.17 o 
   1 -13   1        4.39        5.89      3.59 o 
   2 -13   1        7.46        8.27      4.00 o 
  -2 -12   1        2.82        6.11      4.08 o 
  -1 -12   1       13.36       11.98      2.76 o 
   0 -12   1        0.37        1.38      1.80 o 
   1 -12   1        1.81        1.85      1.64 o 
   2 -12   1        4.76        3.23      2.96 o 
   3 -12   1        3.91        4.32      3.70 o 
  -2 -11   1        2.82        0.91      2.71 o 
  -1 -11   1       12.21       10.50      2.53 o 
   0 -11   1       92.95      113.47      5.40 o 
   1 -11   1      266.45      252.65      8.04 o 
   2 -11   1      134.72      128.65      8.96 o 
   3 -11   1        7.27        9.10      4.00 o 
  -3 -10   1       48.70       44.41      6.56 o 
  -2 -10   1       15.90       15.13      3.98 o 
  -1 -10   1      151.81      126.96      5.58 o 
   0 -10   1        4.07        5.25      1.69 o 
   1 -10   1       43.26       34.55      3.90 o 
   2 -10   1        0.87        3.30      2.49 o 
   3 -10   1       22.23       30.85      5.43 o 
   4 -10   1        9.32        5.08      3.97 o 
  -3  -9   1       93.95       76.14      7.49 o 
  -2  -9   1        3.79        1.41      2.14 o 
  -1  -9   1      210.36      204.96     15.29 o 
   0  -9   1       69.89       76.54      3.94 o 
   1  -9   1      198.10      186.61      6.13 o 
   2  -9   1      107.18       88.78      6.77 o 
   3  -9   1      148.40      186.07     10.04 o 
   4  -9   1       23.22       22.16      5.11 o 
  -4  -8   1        9.62        9.90      3.81 o 
  -3  -8   1      107.23       97.01      7.46 o 
  -2  -8   1      435.50      385.53     13.60 o 
  -1  -8   1        2.27        1.57      1.46 o 
   0  -8   1       25.27       31.33      5.37 o 
   1  -8   1       89.75       90.17      3.99 o 
   2  -8   1      127.91      115.61      5.02 o 
   3  -8   1      100.70      135.82      8.35 o 
   4  -8   1        4.16        6.08      3.49 o 
  -4  -7   1        1.45        2.77      2.84 o 
  -3  -7   1        0.00       -0.51      1.89 o 
  -2  -7   1       96.04       87.60      6.14 o 
  -1  -7   1      150.37      148.13      4.84 o 
   0  -7   1      174.79      187.76      5.40 o 
   1  -7   1       36.38       29.98      3.48 o 
   2  -7   1        0.70        0.45      0.80 o 
   3  -7   1       49.85       55.34      3.43 o 
   4  -7   1        0.11        0.05      1.26 o 
   5  -7   1        6.38        2.58      2.58 o 
  -4  -6   1       58.94       56.07      4.26 o 
  -3  -6   1      143.45      132.95      4.66 o 
  -2  -6   1      336.81      307.15      6.09 o 
  -1  -6   1       42.11       38.19      2.45 o 
   0  -6   1      126.10      150.99      4.45 o 
   1  -6   1       10.48       10.36      0.76 o 
   2  -6   1        9.01        7.95      1.27 o 
   3  -6   1        0.01        0.42      1.18 o 
   4  -6   1       25.18       23.97      4.91 o 
   5  -6   1       16.33       14.88      3.66 o 
  -5  -5   1        4.09        4.20      2.32 o 
  -4  -5   1       68.91       67.97      3.89 o 
  -3  -5   1       58.06       59.28      5.64 o 
  -2  -5   1       32.16       34.76      2.08 o 
  -1  -5   1      102.27       97.78      3.72 o 
   0  -5   1      466.64      579.46      8.98 o 
   1  -5   1      114.94      112.06      1.95 o 
   2  -5   1       41.74       48.92      1.92 o 
   3  -5   1      357.29      353.23      7.77 o 
   4  -5   1      112.27      116.73      4.97 o 
   5  -5   1       10.22        4.94      2.39 o 
  -5  -4   1        0.06        0.18      2.10 o 
  -4  -4   1       81.45       78.75      6.74 o 
  -3  -4   1      179.61      184.29      5.32 o 
  -2  -4   1     1118.28     1083.41     13.67 o 
  -1  -4   1     2918.63     2669.42     25.56 o 
   0  -4   1      686.68      832.34     10.76 o 
   1  -4   1      439.35      453.91      4.26 o 
   2  -4   1       49.08       63.40      2.04 o 
   3  -4   1      270.99      310.02     24.99 o 
   4  -4   1       10.95       10.45      2.50 o 
   5  -4   1        0.01       -0.97      1.54 o 
  -5  -3   1      206.68      225.12     10.36 o 
  -4  -3   1       10.39        8.49      1.82 o 
  -3  -3   1       29.17       22.25      3.13 o 
  -2  -3   1      859.67      853.18     11.26 o 
  -1  -3   1       42.99       31.03      2.26 o 
   0  -3   1     1246.65     1407.09     40.98 o 
   1  -3   1     1224.08     1177.04     10.43 o 
   2  -3   1       60.38       68.00      2.01 o 
   3  -3   1      337.34      298.74      6.10 o 
   4  -3   1      349.03      353.70     11.97 o 
   5  -3   1      295.54      319.92     12.62 o 
  -5  -2   1       48.87       51.36      5.66 o 
  -4  -2   1       31.24       33.21      8.95 o 
  -3  -2   1       42.25       45.15      5.09 o 
  -2  -2   1      152.81      131.99      3.15 o 
  -1  -2   1      734.73      672.31     10.73 o 
   0  -2   1     1690.29     1965.11     19.34 o 
   1  -2   1      765.60      756.15      7.08 o 
   2  -2   1      160.08      195.44      3.36 o 
   3  -2   1        0.34        0.73      0.73 o 
   4  -2   1       20.34       17.42      3.19 o 
   5  -2   1      100.68      123.49      7.87 o 
  -5  -1   1       71.23       75.69      6.18 o 
  -4  -1   1        3.90        7.11      2.23 o 
  -3  -1   1        7.26        5.50      1.02 o 
  -2  -1   1      167.28      151.51      3.60 o 
  -1  -1   1      166.77      160.75      4.14 o 
   0  -1   1       28.50       27.28      0.81 o 
   1  -1   1       15.51       10.44      1.43 o 
   2  -1   1      532.70      521.07      6.03 o 
   3  -1   1      332.41      317.64      5.08 o 
   4  -1   1      172.89      176.40      8.17 o 
   5  -1   1        5.34        6.55      2.73 o 
  -5   0   1        0.02        1.29      1.94 o 
  -4   0   1       54.22       54.17      4.97 o 
  -3   0   1      328.18      338.50      5.49 o 
  -2   0   1      456.90      408.26      8.73 o 
  -1   0   1      161.66      145.31      3.14 o 
   0   0   1        9.54       12.00      0.70 o 
   1   0   1        0.20        0.95      0.42 o 
   2   0   1      157.27      130.37      3.39 o 
   3   0   1        4.54        4.00      1.11 o 
   4   0   1      106.40      111.04      6.38 o 
   5   0   1        4.21       -0.73      1.72 o 
  -5   1   1      175.82      199.00     10.04 o 
  -4   1   1       39.21       42.66      4.46 o 
  -3   1   1        0.08       -0.04      0.64 o 
  -2   1   1      225.07      194.56      3.06 o 
  -1   1   1     3829.15     3604.19     50.63 o 
   0   1   1        1.01       -0.87      0.58 o 
   1   1   1       37.05       29.44      1.76 o 
   2   1   1       69.44       52.23      2.23 o 
   3   1   1      277.88      277.08      6.30 o 
   4   1   1      127.11      131.89      4.95 o 
   5   1   1       83.36       86.03      6.48 o 
  -5   2   1       86.24       94.37      6.98 o 
  -4   2   1       40.15       44.04      3.48 o 
  -3   2   1       15.28       15.64      2.57 o 
  -2   2   1      107.60       79.88      4.38 o 
  -1   2   1      949.27      889.58     15.45 o 
   0   2   1      171.95      228.56      5.16 o 
   1   2   1     6082.48     5415.86     48.88 o 
   2   2   1     1159.34     1217.76     24.28 o 
   3   2   1        4.88        3.39      1.16 o 
   4   2   1        2.98        1.77      1.29 o 
   5   2   1       25.20       31.49      4.62 o 
  -5   3   1       18.93       14.81      3.65 o 
  -4   3   1      186.21      174.33      5.78 o 
  -3   3   1      647.55      642.95     10.74 o 
  -2   3   1       20.77       19.30      2.52 o 
  -1   3   1     1640.59     1631.56     16.92 o 
   0   3   1      212.10      243.15      4.32 o 
   1   3   1        0.96        0.42      0.37 o 
   2   3   1     1283.33     1345.97     16.01 o 
   3   3   1       80.75       91.53     10.69 o 
   4   3   1       37.52       44.59      4.14 o 
   5   3   1       22.35       31.12      4.48 o 
  -5   4   1       24.29       20.42      4.18 o 
  -4   4   1       15.72       14.27      2.29 o 
  -3   4   1      283.31      269.56      6.59 o 
  -2   4   1       58.08       53.44      1.84 o 
  -1   4   1      481.16      499.89      7.24 o 
   0   4   1      396.37      436.51      6.83 o 
   1   4   1     1633.79     1508.66     13.28 o 
   2   4   1      481.01      444.71      7.54 o 
   3   4   1       66.70       68.16      3.28 o 
   4   4   1       57.62       47.95      3.45 o 
   5   4   1        3.92        5.41      2.44 o 
  -5   5   1        5.82        5.13      2.97 o 
  -4   5   1       71.30       73.47      4.05 o 
  -3   5   1      132.84      119.85      6.71 o 
  -2   5   1       72.78       66.94      2.00 o 
  -1   5   1        1.85        1.73      0.83 o 
   0   5   1       35.30       39.75      2.16 o 
   1   5   1      324.21      323.78      4.46 o 
   2   5   1       18.08       20.91      2.42 o 
   3   5   1       54.79       52.32      3.01 o 
   4   5   1       42.01       43.69      4.92 o 
  -5   6   1        1.69        2.79      2.37 o 
  -4   6   1       23.21       23.22      2.82 o 
  -3   6   1       57.76       49.37      6.00 o 
  -2   6   1      101.01      100.05      2.64 o 
  -1   6   1      318.23      293.28      7.16 o 
   0   6   1      265.76      349.11     10.01 o 
   1   6   1      487.75      461.11      8.37 o 
   2   6   1       38.79       31.11      2.15 o 
   3   6   1       10.07       13.90      2.30 o 
   4   6   1        0.81       -0.54      1.73 o 
  -5   7   1       24.74       33.97      5.14 o 
  -4   7   1      130.74      129.69      5.54 o 
  -3   7   1       67.79       71.80     10.09 o 
  -2   7   1      158.06      143.86      4.45 o 
  -1   7   1        0.27       -0.13      0.98 o 
   0   7   1      150.09      177.21      5.17 o 
   1   7   1      208.27      209.76      5.73 o 
   2   7   1        6.66        4.40      2.12 o 
   3   7   1       21.48       13.00      3.53 o 
   4   7   1       29.06       29.56      5.55 o 
  -4   8   1        5.29        3.66      1.84 o 
  -3   8   1       28.92       26.96      4.54 o 
  -2   8   1       11.85       10.34      3.01 o 
  -1   8   1        0.51        2.66      1.34 o 
   0   8   1      298.99      361.68      8.11 o 
   1   8   1      538.15      482.23      9.81 o 
   2   8   1       47.41       57.35      6.05 o 
   3   8   1      123.59      122.41      8.74 o 
   4   8   1       63.54       66.74      7.86 o 
  -4   9   1       30.98       34.37      5.98 o 
  -3   9   1        7.87        9.87      3.28 o 
  -2   9   1      111.14      103.27      7.19 o 
  -1   9   1       67.97       59.51      3.75 o 
   0   9   1      105.32      123.10      4.95 o 
   1   9   1      453.85      413.11      9.55 o 
   2   9   1        3.56        3.36      2.39 o 
   3   9   1        8.91        6.18      3.71 o 
  -4  10   1        8.51       11.70      4.59 o 
  -2  10   1        6.52        8.33      3.13 o 
  -1  10   1      221.27      196.53      7.51 o 
   0  10   1      114.98      147.00      5.78 o 
   1  10   1       26.84       27.48      5.47 o 
   2  10   1       62.23       58.35      6.84 o 
   3  10   1       70.31       78.16      8.26 o 
  -3  11   1        8.79        7.14      3.44 o 
  -2  11   1        8.56        7.18      3.15 o 
  -1  11   1       37.62       41.87      3.71 o 
   0  11   1        3.29        5.89      1.96 o 
   1  11   1       12.65       18.73      3.00 o 
   2  11   1        0.42       -1.45      2.81 o 
  -3  12   1        2.35       15.30      4.67 o 
  -2  12   1       17.15       16.61      4.45 o 
  -1  12   1        0.56       -0.96      2.29 o 
   0  12   1        5.78        4.02      2.06 o 
   1  12   1       46.99       34.80      5.89 o 
  -1  13   1       14.98       15.74      4.57 o 
   0  13   1       27.70       40.23      4.86 o 
  -1 -13   2       30.59       34.60      4.21 o 
   0 -13   2        0.22       -0.21      1.98 o 
   1 -13   2       59.15       57.83      7.45 o 
  -2 -12   2        0.01       -1.82      2.74 o 
  -1 -12   2       52.87       50.66      4.55 o 
   0 -12   2       34.74       31.84     10.10 o 
   1 -12   2      171.19      153.55      4.81 o 
   2 -12   2       17.49       24.50      5.54 o 
  -2 -11   2       38.59       32.97      5.74 o 
  -1 -11   2        3.58        3.06      1.73 o 
   0 -11   2       20.08       23.33      3.18 o 
   1 -11   2        8.76        8.24      1.56 o 
   2 -11   2        4.85        6.88      3.40 o 
   3 -11   2       12.26       19.76      5.09 o 
  -3 -10   2        0.42        2.03      2.86 o 
  -2 -10   2       62.15       51.60      6.40 o 
  -1 -10   2       10.71       10.83      2.33 o 
   0 -10   2        1.24        0.32      1.58 o 
   1 -10   2        0.83        0.01      0.83 o 
   2 -10   2        7.07       10.81      3.61 o 
   3 -10   2        1.57        0.08      2.63 o 
   4 -10   2       32.99       36.98      6.66 o 
  -3  -9   2      111.92      114.84      8.50 o 
  -2  -9   2        5.84        2.67      1.99 o 
  -1  -9   2       88.16       76.46      4.19 o 
   0  -9   2      200.50      226.64      6.81 o 
   1  -9   2       42.02       40.79      2.99 o 
   2  -9   2       21.12       30.56      4.76 o 
   3  -9   2      131.00      117.68      8.20 o 
   4  -9   2        7.13        7.59      3.84 o 
  -4  -8   2       98.60      117.40      8.79 o 
  -3  -8   2        5.12        5.12      2.89 o 
  -2  -8   2      375.02      373.04     13.36 o 
  -1  -8   2        0.80        0.19      1.11 o 
   0  -8   2       39.02       45.51      3.12 o 
   1  -8   2       19.35       18.78      1.53 o 
   2  -8   2        4.25        7.17      1.96 o 
   3  -8   2      194.86      230.76     10.73 o 
   4  -8   2       33.62       36.52      5.64 o 
  -4  -7   2      114.77      141.27      9.13 o 
  -3  -7   2       17.32       14.10      3.38 o 
  -2  -7   2      665.29      616.32     16.69 o 
  -1  -7   2       25.28       27.79      2.51 o 
   0  -7   2      230.74      277.57      6.66 o 
   1  -7   2       32.58       34.63      1.78 o 
   2  -7   2      535.64      513.13      7.13 o 
   3  -7   2      124.61      203.51     23.94 o 
   4  -7   2       19.84       19.50      2.76 o 
  -4  -6   2        8.25        7.16      1.88 o 
  -3  -6   2      114.67      113.41      4.62 o 
  -2  -6   2      123.95      113.03      4.74 o 
  -1  -6   2      247.26      232.33      7.92 o 
   0  -6   2       59.84       73.89      3.18 o 
   1  -6   2      179.97      171.32      2.59 o 
   2  -6   2      361.06      333.72      7.47 o 
   3  -6   2      636.52      796.57     29.21 o 
   4  -6   2       35.78       39.00      3.34 o 
   5  -6   2       21.51       31.95      4.79 o 
  -5  -5   2        1.84        2.49      2.20 o 
  -4  -5   2       17.74       17.04      2.43 o 
  -3  -5   2       13.77       16.68      2.62 o 
  -2  -5   2       16.21       14.21      1.81 o 
  -1  -5   2       21.78       13.45      2.43 o 
   0  -5   2       44.41       43.94      2.30 o 
   1  -5   2        1.39        0.84      0.48 o 
   2  -5   2      181.49      163.71      4.92 o 
   3  -5   2       75.65       71.80      3.47 o 
   4  -5   2        7.19        4.11      2.13 o 
   5  -5   2        7.36        3.01      2.41 o 
  -5  -4   2       58.06       72.06      6.40 o 
  -4  -4   2        6.87        5.89      1.70 o 
  -3  -4   2       87.94       92.76      7.82 o 
  -2  -4   2      341.22      316.92      6.11 o 
  -1  -4   2       44.21       40.09      3.11 o 
   0  -4   2      181.53      210.73      4.54 o 
   1  -4   2      105.89       95.07      2.76 o 
   2  -4   2      235.14      239.19      4.14 o 
   3  -4   2        2.32        2.52      1.40 o 
   4  -4   2        3.62        5.31      2.12 o 
   5  -4   2        4.33        4.36      2.52 o 
  -5  -3   2        3.67        3.22      2.45 o 
  -4  -3   2        8.22        6.86      1.69 o 
  -3  -3   2      108.83      138.53     11.96 o 
  -2  -3   2       15.55       22.59      1.70 o 
  -1  -3   2       79.89      101.81      4.29 o 
   0  -3   2      348.67      381.10      4.34 o 
   1  -3   2      729.73      669.68      6.80 o 
   2  -3   2     2060.09     2074.21     18.06 o 
   3  -3   2      122.04      115.19      3.17 o 
   4  -3   2      148.81      161.94      7.85 o 
   5  -3   2       39.29       37.46      4.96 o 
  -5  -2   2       15.79       22.37      4.24 o 
  -4  -2   2        0.10        1.98      1.65 o 
  -3  -2   2      330.60      363.69     23.36 o 
  -2  -2   2       15.04       11.41      1.78 o 
  -1  -2   2      769.11      722.05     12.68 o 
   0  -2   2     2606.62     3121.66     28.19 o 
   1  -2   2      127.93      144.12      2.43 o 
   2  -2   2      487.32      562.03      6.64 o 
   4  -2   2       66.80       77.59      5.44 o 
   5  -2   2       43.66       52.55      5.71 o 
  -5  -1   2       31.06       29.63      4.56 o 
  -4  -1   2      169.49      167.14      7.93 o 
  -3  -1   2      338.32      337.96      5.59 o 
  -2  -1   2      801.23      725.09      9.42 o 
  -1  -1   2      201.01      193.06      4.60 o 
   0  -1   2     9042.84    10326.21    129.68 o 
   1  -1   2     5955.10     5436.67     75.39 o 
   2  -1   2       60.04       68.44      1.92 o 
   3  -1   2       62.11       65.88      3.31 o 
   4  -1   2      533.64      584.27     15.63 o 
   5  -1   2        3.18        4.87      2.47 o 
  -5   0   2       21.45       21.07      4.15 o 
  -4   0   2       53.53       45.99      4.72 o 
  -3   0   2       51.70       61.34      2.20 o 
  -2   0   2      571.17      597.57      7.89 o 
  -1   0   2     3750.85     3489.42     24.28 o 
   0   0   2      282.51      362.22      6.51 o 
   1   0   2     1994.18     1827.89     18.09 o 
   2   0   2       42.88       51.91      2.24 o 
   3   0   2       70.42       68.79      4.53 o 
   4   0   2      188.84      230.27      9.23 o 
   5   0   2        3.51        1.98      1.99 o 
  -5   1   2       16.09       16.78      3.72 o 
  -4   1   2       32.69       31.69      2.85 o 
  -3   1   2       22.30       20.96      1.39 o 
  -2   1   2      214.88      232.53      3.90 o 
  -1   1   2     2746.29     2779.72     32.88 o 
   0   1   2     4127.29     4718.05     59.31 o 
   1   1   2      169.10      126.45      2.81 o 
   2   1   2       68.68       66.63      2.65 o 
   3   1   2        0.76        2.39      1.00 o 
   4   1   2        5.01        5.93      1.71 o 
   5   1   2       19.34       20.15      3.96 o 
  -5   2   2        7.72        4.23      2.42 o 
  -4   2   2       48.49       47.53      3.32 o 
  -3   2   2       93.39       91.25      3.63 o 
  -2   2   2      382.74      360.11      9.82 o 
  -1   2   2     1477.47     1417.10     46.79 o 
   0   2   2     3612.86     4270.78     40.14 o 
   1   2   2      157.41      140.48      3.10 o 
   2   2   2      354.76      325.14      6.10 o 
   3   2   2        3.37        4.46      2.09 o 
   4   2   2        2.42        2.98      2.08 o 
   5   2   2        7.33       10.35      2.95 o 
  -5   3   2       42.42       48.33      5.62 o 
  -4   3   2        6.01        4.73      1.52 o 
  -3   3   2        4.57        3.45      1.20 o 
  -2   3   2       20.90       18.55      2.57 o 
  -1   3   2     2651.43     2379.40     23.73 o 
   0   3   2      393.63      484.87      6.96 o 
   1   3   2     1061.47     1064.67     12.27 o 
   2   3   2       72.22       77.04      2.88 o 
   3   3   2       25.11       25.04      2.64 o 
   4   3   2      100.69      104.01      4.56 o 
   5   3   2       48.63       44.49      5.02 o 
  -5   4   2       17.25       16.73      3.72 o 
  -4   4   2        0.29        0.08      1.18 o 
  -3   4   2      156.02      138.75      4.69 o 
  -2   4   2     1170.81     1209.75     23.38 o 
  -1   4   2     2977.26     2678.99     27.17 o 
   0   4   2      286.51      309.41      5.71 o 
   1   4   2     3108.49     3003.43     28.05 o 
   2   4   2      167.33      159.14      4.25 o 
   3   4   2        2.36        1.12      1.92 o 
   4   4   2       47.92       46.74      3.41 o 
  -5   5   2       12.88       16.19      3.78 o 
  -4   5   2      170.00      169.43      6.04 o 
  -3   5   2      107.87      101.34      9.64 o 
  -2   5   2        9.97        8.26      0.69 o 
  -1   5   2      256.15      272.06      5.50 o 
   0   5   2       10.96        8.42      2.17 o 
   1   5   2       22.24       25.42      3.02 o 
   2   5   2        0.24       -0.26      0.79 o 
   3   5   2      226.88      203.42      5.73 o 
   4   5   2        0.30        1.35      1.38 o 
  -5   6   2       22.97       21.52      3.13 o 
  -4   6   2      172.53      152.06      5.86 o 
  -3   6   2      122.57      109.88      4.43 o 
  -2   6   2      948.78      821.68     19.33 o 
  -1   6   2       51.83       53.39      3.72 o 
   0   6   2        5.38        3.57      1.33 o 
   1   6   2       46.43       33.86      4.21 o 
   2   6   2       61.27       72.63      3.14 o 
   3   6   2       22.64       26.57      3.94 o 
   4   6   2       20.40       20.07      5.62 o 
  -5   7   2        6.48        6.68      2.32 o 
  -4   7   2        1.62        0.58      1.42 o 
  -3   7   2       63.10       68.28      3.65 o 
  -2   7   2      113.22       94.87      6.34 o 
  -1   7   2      112.07      111.12      5.45 o 
   0   7   2      160.46      211.27     13.44 o 
   1   7   2       58.37       47.59      3.56 o 
   2   7   2      110.66      111.23      7.16 o 
   3   7   2       12.91       12.11      3.47 o 
   4   7   2      107.91      102.26      8.82 o 
  -4   8   2        2.44        1.47      1.59 o 
  -3   8   2       42.42       45.17      5.62 o 
  -2   8   2        2.21        3.69      2.27 o 
  -1   8   2        9.23        9.07      1.78 o 
   0   8   2       11.17       13.91      4.43 o 
   1   8   2        1.50        0.19      1.56 o 
   2   8   2       89.64       87.41      6.92 o 
   3   8   2       55.28       43.67      6.16 o 
  -4   9   2       95.27      102.91      8.43 o 
  -3   9   2      124.35      130.55      8.58 o 
  -2   9   2        8.30        8.71      2.85 o 
  -1   9   2      135.07      125.87      5.10 o 
   0   9   2       51.91       56.61      3.87 o 
   1   9   2      182.99      160.00      5.83 o 
   2   9   2        1.47        1.94      2.66 o 
   3   9   2        0.37        3.16      3.18 o 
  -4  10   2       62.55       60.22      7.53 o 
  -3  10   2       17.08       29.56      5.09 o 
  -2  10   2       30.60       27.66      4.77 o 
  -1  10   2       28.15       23.06      2.85 o 
   0  10   2      252.38      324.36      8.62 o 
   1  10   2       72.04       74.57      7.16 o 
   2  10   2      122.91      129.07      9.27 o 
   3  10   2      165.98      202.30     12.41 o 
  -3  11   2        5.77       20.58      5.09 o 
  -2  11   2      132.34      106.57      8.17 o 
  -1  11   2      155.88      145.47      9.06 o 
   0  11   2       93.35      108.54      5.39 o 
   1  11   2        3.01        3.81      2.98 o 
   2  11   2       24.76       17.37      4.99 o 
  -2  12   2        4.92        6.20      3.24 o 
  -1  12   2       15.67       11.47      4.04 o 
   0  12   2       14.63       11.12      2.77 o 
   1  12   2       27.26       30.00      5.70 o 
  -1  13   2        4.32        3.24      3.52 o 
   0  13   2       24.42       28.38      6.28 o 
  -1 -13   3       21.27       18.39      5.10 o 
   0 -13   3       33.66       47.52      3.40 o 
   1 -13   3       14.22       11.72      3.80 o 
  -2 -12   3        1.52       -1.85      2.84 o 
  -1 -12   3       92.07       98.88      8.47 o 
   0 -12   3       17.49       17.74      2.00 o 
   1 -12   3       90.22       79.43      3.71 o 
   2 -12   3        7.34        3.41      3.30 o 
  -2 -11   3        6.22        3.67      3.02 o 
  -1 -11   3       62.11       60.83      6.44 o 
   0 -11   3      182.43      235.07      7.93 o 
   1 -11   3       30.40       29.00      2.39 o 
   2 -11   3       17.18       12.28      3.97 o 
   3 -11   3       38.80       39.88      6.60 o 
  -3 -10   3        0.02        1.13      2.94 o 
  -2 -10   3        3.42        0.85      2.22 o 
  -1 -10   3       36.40       34.91      3.48 o 
   0 -10   3      228.69      245.66      7.67 o 
   1 -10   3      112.01      104.19      3.56 o 
   2 -10   3       46.63       50.30      6.17 o 
   3 -10   3      111.23      122.04      9.04 o 
  -3  -9   3       38.31       38.34      5.86 o 
  -2  -9   3      528.89      506.12     16.61 o 
  -1  -9   3      132.56      128.83      7.55 o 
   0  -9   3        9.34       11.37      2.06 o 
   1  -9   3       20.14       21.10      1.79 o 
   2  -9   3       56.27       50.46      3.74 o 
   3  -9   3       70.74       79.94      7.52 o 
   4  -9   3        6.12        6.36      3.72 o 
  -4  -8   3        1.38       -0.34      3.01 o 
  -3  -8   3        4.67        3.71      2.88 o 
  -2  -8   3        5.92        7.86      2.76 o 
  -1  -8   3       25.30       21.19      3.44 o 
   0  -8   3        0.29        0.07      1.05 o 
   1  -8   3        1.45        1.44      0.83 o 
   2  -8   3        6.27        7.03      1.95 o 
   3  -8   3        0.05        3.16      2.92 o 
   4  -8   3        1.18       -2.40      3.15 o 
  -4  -7   3       11.17        9.86      3.86 o 
  -3  -7   3       37.28       39.69      5.13 o 
  -2  -7   3      608.85      584.78     16.46 o 
  -1  -7   3      218.63      190.21      8.06 o 
   0  -7   3       41.76       40.44      2.82 o 
   1  -7   3      175.28      156.06      4.88 o 
   2  -7   3       52.36       50.99      2.23 o 
   3  -7   3       11.34       19.38      2.33 o 
   4  -7   3        0.31        3.47      2.10 o 
  -4  -6   3        1.88        0.71      2.59 o 
  -3  -6   3     1139.20     1200.74     16.73 o 
  -2  -6   3      129.68      115.16      3.67 o 
  -1  -6   3        5.11        2.03      1.41 o 
   0  -6   3       63.47       89.82      2.28 o 
   1  -6   3       98.10      104.91      2.46 o 
   2  -6   3       73.87       87.35      2.72 o 
   3  -6   3       12.02        7.99      1.72 o 
   4  -6   3        5.77        6.09      2.33 o 
  -5  -5   3        8.17       11.38      3.24 o 
  -4  -5   3      115.23      122.64      5.38 o 
  -3  -5   3      984.73      959.52     16.30 o 
  -2  -5   3      457.25      412.68      7.37 o 
  -1  -5   3       14.01       17.51      2.60 o 
   0  -5   3      216.92      279.44      4.36 o 
   1  -5   3      161.99      167.56      3.10 o 
   2  -5   3       73.33       77.43      4.51 o 
   3  -5   3       66.59       55.61      3.13 o 
   4  -5   3       93.27      105.62      6.37 o 
   5  -5   3        6.44        7.73      3.01 o 
  -5  -4   3       32.45       34.08      4.91 o 
  -4  -4   3      229.03      231.61      9.28 o 
  -3  -4   3       58.20       66.59      4.90 o 
  -2  -4   3      194.25      180.29      7.15 o 
   0  -4   3       22.30       24.26      1.26 o 
   1  -4   3      209.51      217.02      3.48 o 
   2  -4   3      295.07      322.06      5.04 o 
   3  -4   3      134.25      137.16      5.21 o 
   4  -4   3      280.80      275.63     10.31 o 
   5  -4   3       73.12       74.04      6.05 o 
  -5  -3   3        3.94        2.51      2.06 o 
  -4  -3   3       25.08       30.76      3.92 o 
  -3  -3   3      190.99      181.96      6.79 o 
  -2  -3   3        0.18        0.00      1.03 o 
  -1  -3   3      345.99      279.96      7.55 o 
   0  -3   3        7.10        2.71      1.11 o 
   1  -3   3        3.03        1.42      0.50 o 
   2  -3   3      387.41      416.83      5.78 o 
   3  -3   3       74.22       67.43      3.36 o 
   4  -3   3       27.07       28.26      3.82 o 
   5  -3   3       16.50       16.89      3.72 o 
  -5  -2   3      201.48      232.86     10.74 o 
  -4  -2   3      254.85      252.21      9.87 o 
  -3  -2   3       39.47       36.94      1.96 o 
  -2  -2   3       39.96       41.62      2.93 o 
  -1  -2   3      156.29      143.48      4.67 o 
   0  -2   3      221.05      266.92      6.38 o 
   1  -2   3        2.11        2.51      0.54 o 
   2  -2   3       20.81       21.79      1.33 o 
   3  -2   3      136.35      139.18      6.81 o 
   4  -2   3      107.68      120.06      6.64 o 
   5  -2   3       18.33       17.87      3.71 o 
  -5  -1   3       19.34       19.51      3.88 o 
  -4  -1   3        1.82        2.96      1.61 o 
  -3  -1   3       47.11       61.01     10.12 o 
  -2  -1   3       71.20       93.31      5.75 o 
  -1  -1   3      348.39      336.21      4.30 o 
   0  -1   3       46.25       43.43      2.22 o 
   1  -1   3       23.13       27.52      1.58 o 
   2  -1   3      563.23      503.23      6.06 o 
   3  -1   3      262.54      251.49      6.04 o 
   4  -1   3       83.25       78.11      5.40 o 
   5  -1   3       28.08       35.50      4.82 o 
  -5   0   3       70.72       79.31      6.42 o 
  -4   0   3      188.67      199.26      6.11 o 
  -3   0   3        0.26        1.82      0.92 o 
  -2   0   3        1.95        0.61      0.61 o 
  -1   0   3     2504.57     2393.79     23.57 o 
   0   0   3      853.90     1001.12     15.52 o 
   1   0   3       19.45       19.39      1.26 o 
   2   0   3      204.61      197.83      4.59 o 
   3   0   3      127.40      137.78      6.42 o 
   4   0   3      227.24      248.22      6.90 o 
   5   0   3        0.14        0.32      1.78 o 
  -5   1   3       46.29       43.67      5.31 o 
  -4   1   3        2.31        0.23      1.05 o 
  -3   1   3        2.32        3.40      1.80 o 
  -2   1   3       83.37       87.46      2.04 o 
  -1   1   3     8463.63     8199.36     75.11 o 
   0   1   3      113.13      127.54      2.82 o 
   1   1   3      384.30      334.80      5.42 o 
   2   1   3      696.41      643.38      9.49 o 
   3   1   3      167.66      165.05      4.96 o 
   4   1   3       17.44       19.66      2.47 o 
   5   1   3       75.40       76.86      6.05 o 
  -5   2   3       86.28       79.21      6.45 o 
  -4   2   3        0.48        0.08      1.21 o 
  -3   2   3        1.18        2.96      1.86 o 
  -2   2   3      443.36      446.12     11.67 o 
  -1   2   3     1912.96     1892.53     19.44 o 
   0   2   3      996.34     1125.30     12.79 o 
   1   2   3     2569.50     2346.81     23.63 o 
   2   2   3       16.08       16.29      2.36 o 
   3   2   3      356.00      360.31      8.83 o 
   4   2   3       11.31       11.08      1.97 o 
   5   2   3       42.90       46.84      5.15 o 
  -5   3   3        2.61        1.31      2.23 o 
  -4   3   3       44.76       45.01      4.44 o 
  -3   3   3       24.96       25.72      3.73 o 
  -2   3   3      756.44      741.56     16.81 o 
  -1   3   3       16.09       12.19      1.15 o 
   0   3   3      267.40      303.74      5.34 o 
   1   3   3     2098.21     1959.21     20.69 o 
   2   3   3       61.51       52.05      3.77 o 
   3   3   3       45.51       47.68      2.90 o 
   4   3   3        1.04       -1.16      1.09 o 
   5   3   3        5.82        7.93      2.73 o 
  -5   4   3        1.95        1.18      1.91 o 
  -4   4   3        3.34        4.34      1.65 o 
  -3   4   3      123.25      117.23      6.59 o 
  -2   4   3      284.54      233.98      8.50 o 
  -1   4   3      206.17      179.92      4.13 o 
   0   4   3      529.10      688.42      9.79 o 
   1   4   3       52.74       38.81      2.02 o 
   2   4   3        5.30        4.26      1.16 o 
   3   4   3        6.06        7.74      2.00 o 
   4   4   3        7.57        6.93      1.93 o 
  -5   5   3        3.10        0.96      2.68 o 
  -4   5   3       46.82       40.64      3.39 o 
  -3   5   3       10.42        6.27      2.63 o 
  -2   5   3       24.59       23.62      1.92 o 
  -1   5   3        9.75       10.36      1.42 o 
   0   5   3       54.21       55.91      2.69 o 
   1   5   3        2.09        0.21      1.49 o 
   2   5   3        4.65        5.92      1.56 o 
   3   5   3       17.66       12.94      4.04 o 
   4   5   3       71.88       88.64      4.78 o 
  -5   6   3        0.23       -0.35      1.61 o 
  -4   6   3       61.33       49.29      3.71 o 
  -3   6   3       21.34       23.92      4.05 o 
  -2   6   3      128.73      120.79      6.78 o 
  -1   6   3      460.54      425.98     13.95 o 
   0   6   3      700.25      864.46     12.83 o 
   1   6   3       15.17       18.58      1.95 o 
   2   6   3      276.59      278.70      6.57 o 
   3   6   3        5.52        2.82      1.44 o 
   4   6   3       19.73       20.22      3.36 o 
  -5   7   3       51.19       37.65      3.95 o 
  -4   7   3       37.40       34.50      3.64 o 
  -3   7   3      209.68      205.69      9.98 o 
  -2   7   3       24.41       30.92      4.16 o 
  -1   7   3        0.94        0.98      1.14 o 
   0   7   3      332.15      414.88      8.48 o 
   1   7   3      483.88      435.06      8.73 o 
   2   7   3        9.21        1.91      2.08 o 
   3   7   3       10.58       12.73      3.68 o 
   4   7   3       47.60       40.60      6.34 o 
  -4   8   3       61.38       64.79      4.43 o 
  -3   8   3       71.49       73.01      6.73 o 
  -2   8   3        0.63        1.27      1.75 o 
  -1   8   3       84.61       81.40      3.93 o 
   0   8   3       14.88       19.91      2.88 o 
   1   8   3       20.28       14.92      2.22 o 
   2   8   3        3.27        4.37      2.90 o 
   3   8   3       67.10       72.02      7.52 o 
  -4   9   3        3.05        3.47      3.22 o 
  -2   9   3      106.20       94.28      7.00 o 
  -1   9   3       10.20        9.35      2.06 o 
   0   9   3      420.94      512.11     10.79 o 
   1   9   3        5.10        3.08      2.57 o 
   2   9   3       75.80       71.28      7.17 o 
   3   9   3       78.67       87.90      8.46 o 
  -4  10   3        2.28        2.11      2.97 o 
  -3  10   3        0.25       10.23      3.71 o 
  -2  10   3       22.91       24.30      4.61 o 
  -1  10   3        9.09        7.19      5.45 o 
   0  10   3        5.28        5.74      1.93 o 
   1  10   3       35.02       40.42      5.79 o 
   2  10   3       25.40       26.72      5.34 o 
  -3  11   3       23.72       34.94      5.97 o 
  -2  11   3        2.26        2.88      2.84 o 
  -1  11   3       15.83       14.97      3.90 o 
   0  11   3        0.33       -0.38      1.61 o 
   1  11   3       14.72       12.52      4.57 o 
   2  11   3       18.12       15.68      4.88 o 
  -2  12   3       11.30       10.47      4.16 o 
  -1  12   3       42.63       45.28      6.36 o 
   0  12   3        0.19        2.77      2.11 o 
   1  12   3      109.78      101.23      9.01 o 
  -1 -13   4        7.56        6.19      3.86 o 
   0 -13   4       12.75       14.80      3.90 o 
   1 -13   4       22.68       15.00      3.29 o 
  -2 -12   4       20.07       17.52      4.98 o 
  -1 -12   4        4.01        7.92      3.74 o 
   0 -12   4        0.10       -1.94      1.30 o 
   1 -12   4       14.24       12.35      2.93 o 
   2 -12   4       20.75       25.67      5.85 o 
  -2 -11   4       16.66       11.15      3.80 o 
   0 -11   4        1.84        1.29      1.30 o 
   1 -11   4        0.00       -1.20      1.91 o 
   2 -11   4        6.42        3.43      3.19 o 
   3 -11   4        1.43        2.30      3.60 o 
  -3 -10   4        0.63       -0.38      2.25 o 
  -2 -10   4        3.40        3.27      2.89 o 
  -1 -10   4        0.88       -1.82      1.92 o 
   0 -10   4      159.43      172.81      4.73 o 
   1 -10   4      102.30      101.29      4.94 o 
   2 -10   4        0.15        3.14      2.76 o 
   3 -10   4       68.58       63.97      7.27 o 
  -3  -9   4       37.03       50.18      6.33 o 
  -2  -9   4        0.88        1.96      2.16 o 
  -1  -9   4        4.67        5.28      2.50 o 
   0  -9   4        0.18       -0.47      0.86 o 
   1  -9   4       12.27       11.75      2.19 o 
   2  -9   4      371.43      371.26      9.21 o 
   3  -9   4       11.95        8.06      3.56 o 
  -4  -8   4        6.45        6.55      3.47 o 
  -3  -8   4      110.67      112.46      7.82 o 
  -2  -8   4       18.57       17.51      3.58 o 
  -1  -8   4      116.70      107.83      6.71 o 
   0  -8   4      222.25      284.96      7.04 o 
   1  -8   4      153.23      135.74      5.12 o 
   2  -8   4      689.76      643.91     11.93 o 
   3  -8   4       25.93       23.73      4.68 o 
  -4  -7   4       57.73       59.69      6.65 o 
  -3  -7   4      137.08      142.31      8.33 o 
  -2  -7   4        0.40       -0.97      1.68 o 
  -1  -7   4       65.79       75.10      5.28 o 
   0  -7   4       21.09       28.25      1.80 o 
   1  -7   4       24.50       22.47      3.85 o 
   2  -7   4       11.78       11.17      1.39 o 
   3  -7   4        0.16       18.23      3.86 o 
   4  -7   4       12.02        9.88      2.75 o 
  -4  -6   4        0.12       -1.83      2.17 o 
  -3  -6   4       22.83       25.26      5.23 o 
  -2  -6   4        1.13        2.02      1.01 o 
  -1  -6   4       28.71       28.01      3.52 o 
   0  -6   4      199.67      249.87      4.56 o 
   1  -6   4        6.59        8.17      1.50 o 
   2  -6   4       15.73       14.75      1.43 o 
   3  -6   4       72.88       78.00      3.71 o 
   4  -6   4       34.74       38.19      4.27 o 
  -5  -5   4       63.50       82.07      6.54 o 
  -4  -5   4        0.55        1.51      1.45 o 
  -3  -5   4        9.96        9.90      1.82 o 
  -2  -5   4      107.24      102.66      5.75 o 
  -1  -5   4      211.87      191.44      7.32 o 
   0  -5   4      340.86      445.66      6.93 o 
   1  -5   4      198.47      189.20      3.61 o 
   2  -5   4       33.86       24.66      1.64 o 
   4  -5   4        0.33       -0.42      1.39 o 
  -5  -4   4       40.71       46.51      5.43 o 
  -4  -4   4       58.99       73.00      3.96 o 
  -3  -4   4       23.39       35.04      4.07 o 
  -2  -4   4      269.88      272.41      8.80 o 
  -1  -4   4      122.49      127.66      3.36 o 
   0  -4   4      155.60      148.58      5.48 o 
   1  -4   4      141.65      141.03      2.97 o 
   2  -4   4      593.45      613.57      7.75 o 
   3  -4   4       65.98       98.56      9.56 o 
   4  -4   4        2.54        1.18      1.47 o 
   5  -4   4       21.89       26.85      4.39 o 
  -5  -3   4        7.76       10.85      3.18 o 
  -4  -3   4       47.54       48.59      4.75 o 
  -3  -3   4      292.30      302.76     12.82 o 
  -2  -3   4      260.08      232.42      7.55 o 
  -1  -3   4     1921.45     1854.81     17.68 o 
   0  -3   4       19.70       26.60      2.45 o 
   1  -3   4      211.43      198.62      3.47 o 
   2  -3   4      208.05      235.99      8.94 o 
   3  -3   4       72.64       60.41      3.76 o 
   4  -3   4      154.48      141.83      7.26 o 
   5  -3   4       12.98       15.71      3.69 o 
  -5  -2   4        9.49        9.59      3.04 o 
  -4  -2   4        2.25        3.18      4.05 o 
  -3  -2   4        0.10        4.55      1.78 o 
  -2  -2   4        9.03        9.88      1.77 o 
  -1  -2   4      190.51      201.43      3.64 o 
   0  -2   4      888.10     1058.16     17.27 o 
   1  -2   4     1540.62     1461.17     15.90 o 
   2  -2   4     1001.16      919.24      9.80 o 
   3  -2   4      168.74      203.44      5.54 o 
   4  -2   4      436.36      446.84     13.31 o 
   5  -2   4       18.50       25.62      4.24 o 
  -5  -1   4       22.67       32.09      4.73 o 
  -4  -1   4        3.70        1.14      1.17 o 
  -3  -1   4       53.06       45.40      2.43 o 
  -2  -1   4     1061.87     1048.17      9.26 o 
  -1  -1   4      387.45      342.87      7.46 o 
   0  -1   4      714.22      854.18     14.63 o 
   1  -1   4       76.55      108.32      3.01 o 
   2  -1   4        4.87        6.18      1.16 o 
   3  -1   4       33.92       32.31      2.50 o 
   4  -1   4        0.83        1.94      1.51 o 
   5  -1   4       23.99       29.53      4.51 o 
  -5   0   4        4.12        4.27      2.57 o 
  -4   0   4       85.69       86.78      4.16 o 
  -2   0   4        0.07        0.08      0.62 o 
  -1   0   4      176.35      182.49      5.07 o 
   0   0   4        4.17        3.82      1.13 o 
   1   0   4      460.36      402.74      6.44 o 
   2   0   4       75.84       71.37      2.90 o 
   3   0   4      192.17      206.81      5.70 o 
   4   0   4        4.07        4.23      2.30 o 
   5   0   4       19.47       20.76      4.03 o 
  -5   1   4       23.49       19.65      4.21 o 
  -4   1   4        0.03        0.06      1.05 o 
  -3   1   4      318.28      315.49     10.66 o 
  -2   1   4       77.48       75.92      2.20 o 
  -1   1   4       87.12       76.06      3.26 o 
   0   1   4       47.47       40.91      2.82 o 
   1   1   4      295.43      230.37      5.65 o 
   2   1   4      162.90      163.73      6.75 o 
   3   1   4      519.83      501.64      9.39 o 
   4   1   4       92.04       94.96      5.86 o 
   5   1   4        7.88        7.74      2.67 o 
  -5   2   4       20.84       23.95      4.32 o 
  -4   2   4        8.80        7.10      2.81 o 
  -3   2   4       31.48       40.64      4.34 o 
  -2   2   4     1149.45     1085.53     12.39 o 
  -1   2   4        2.11        4.11      0.90 o 
   0   2   4       13.89       16.99      1.37 o 
   1   2   4      120.97      133.53      3.66 o 
   2   2   4        2.61        1.50      0.86 o 
   3   2   4       61.63       78.45      4.66 o 
   4   2   4       27.35       25.67      2.83 o 
  -5   3   4       13.66        9.54      2.39 o 
  -4   3   4        0.38        0.21      2.24 o 
  -3   3   4        0.61       -0.11      1.76 o 
  -2   3   4     2467.61     2383.38     40.17 o 
  -1   3   4     1314.09     1310.66     18.71 o 
   0   3   4      550.80      623.60      9.10 o 
   1   3   4      500.62      480.07      7.32 o 
   2   3   4      552.26      493.95      8.65 o 
   3   3   4       96.78      116.28      4.43 o 
   4   3   4       13.87       12.36      2.21 o 
  -5   4   4       27.17       25.03      4.25 o 
  -4   4   4      130.61      130.46      7.83 o 
  -3   4   4      138.93      144.87      7.94 o 
  -2   4   4       93.79       84.10      2.50 o 
  -1   4   4       62.08       55.80      6.50 o 
   0   4   4      220.26      282.05      5.80 o 
   1   4   4       81.42       56.75      4.54 o 
   2   4   4      609.83      551.78      9.48 o 
   3   4   4       21.52       17.07      2.22 o 
   4   4   4       39.92       36.90      5.03 o 
  -5   5   4        1.14        1.75      1.66 o 
  -4   5   4       28.37       21.30      4.25 o 
  -3   5   4        2.61       12.24      3.10 o 
  -2   5   4        9.98       10.94      2.69 o 
  -1   5   4      513.64      466.32      8.14 o 
   0   5   4      848.14      989.02     13.64 o 
   1   5   4      200.04      172.27      4.59 o 
   2   5   4      261.31      261.21      6.45 o 
   3   5   4        0.13       -0.61      1.02 o 
   4   5   4        7.97        4.12      1.77 o 
  -5   6   4       48.39       41.73      8.51 o 
  -4   6   4       16.07       14.98      2.48 o 
  -3   6   4       56.52       71.62      5.94 o 
  -2   6   4       69.59       64.93      5.15 o 
  -1   6   4      132.18      129.43      4.34 o 
   0   6   4       15.29       14.65      2.09 o 
   1   6   4      446.96      458.03     17.29 o 
   2   6   4       22.22       25.74      2.62 o 
   3   6   4       10.90       12.71      3.71 o 
   4   6   4        9.15       12.84      2.54 o 
  -5   7   4        3.02        3.40      3.30 o 
  -4   7   4        0.00        0.99      1.50 o 
  -3   7   4        0.12        0.45      1.98 o 
  -2   7   4       37.12       37.88      4.49 o 
  -1   7   4        1.01        0.75      1.17 o 
   0   7   4       62.33       74.28      3.70 o 
   1   7   4        8.18        2.79      2.10 o 
   2   7   4        0.03        0.48      2.42 o 
   3   7   4        8.32        5.27      2.90 o 
  -4   8   4       23.98       22.43      3.68 o 
  -3   8   4       78.65       72.23      6.74 o 
  -2   8   4       12.24       10.49      2.95 o 
  -1   8   4      117.06      105.49      4.54 o 
   0   8   4      894.13     1089.51     16.53 o 
   1   8   4      168.36      173.82      9.28 o 
   2   8   4        1.92        1.31      2.23 o 
   3   8   4        4.58        3.90      3.07 o 
  -4   9   4       14.57        8.31      4.00 o 
  -2   9   4       32.98       27.28      4.52 o 
  -1   9   4       21.50       18.98      2.58 o 
   0   9   4      169.08      226.32      7.09 o 
   1   9   4       91.06       99.49      7.38 o 
   2   9   4       19.61       14.65      4.30 o 
   3   9   4        3.48        1.82      2.98 o 
  -3  10   4       21.39       27.69      5.42 o 
  -2  10   4       24.50       22.01      4.54 o 
  -1  10   4      292.98      253.88     11.41 o 
   0  10   4        6.98        9.13      2.64 o 
   1  10   4       13.51       11.94      3.73 o 
   2  10   4        7.10        5.66      3.18 o 
  -3  11   4        5.55       14.20      4.27 o 
  -2  11   4       10.50        9.08      3.48 o 
  -1  11   4        0.00        0.18      2.30 o 
   0  11   4       52.74       70.34      4.83 o 
   1  11   4       47.65       60.11      7.35 o 
  -2  12   4       28.40       25.25      5.45 o 
  -1  12   4        1.81        2.95      3.05 o 
   0  12   4       32.39       42.08      4.78 o 
   1  12   4       10.11        7.85      4.63 o 
   0 -13   5        0.05       -0.31      1.65 o 
  -2 -12   5       34.62       36.31      6.22 o 
  -1 -12   5       45.64       40.54      4.84 o 
   0 -12   5      355.54      442.36      8.76 o 
   1 -12   5       20.96       18.50      3.35 o 
   2 -12   5       15.30       17.45      5.13 o 
  -2 -11   5       15.40        7.34      3.43 o 
  -1 -11   5       11.43        9.08      2.15 o 
   0 -11   5       53.49       52.80      3.19 o 
   1 -11   5        5.57        5.26      2.47 o 
   2 -11   5        2.50        0.29      2.77 o 
  -3 -10   5        8.05       12.13      4.19 o 
  -2 -10   5       41.45       45.79      5.96 o 
  -1 -10   5      343.06      345.95     10.90 o 
   0 -10   5       31.94       37.95      2.60 o 
   1 -10   5       21.90       20.91      3.91 o 
   2 -10   5       65.45       59.96      4.44 o 
   3 -10   5        0.40        3.58      3.65 o 
  -3  -9   5        0.02        0.27      2.18 o 
  -2  -9   5       10.87       14.76      3.73 o 
  -1  -9   5       71.73       79.49      3.91 o 
   0  -9   5        1.41        3.24      1.07 o 
   1  -9   5       19.81       17.45      2.63 o 
   2  -9   5        0.37        1.35      1.77 o 
   3  -9   5        2.27        0.66      3.13 o 
  -4  -8   5        4.12        2.64      3.09 o 
  -3  -8   5        5.69        7.28      2.95 o 
  -2  -8   5      438.11      402.71     14.06 o 
  -1  -8   5      370.86      338.21      7.39 o 
   0  -8   5      114.80      137.72      4.63 o 
   1  -8   5        1.75        1.18      1.60 o 
   2  -8   5       75.93       77.32      4.25 o 
   3  -8   5        1.25       -0.07      2.50 o 
  -4  -7   5        1.76       -1.15      2.34 o 
  -3  -7   5      333.81      329.65     12.63 o 
  -2  -7   5      466.30      470.80     14.56 o 
  -1  -7   5        0.06        1.32      0.96 o 
   0  -7   5       40.37       48.09      3.85 o 
   1  -7   5      279.09      228.48      6.48 o 
   2  -7   5        6.28        7.37      1.48 o 
   3  -7   5       32.38       32.76      4.82 o 
   4  -7   5        9.62       15.13      3.33 o 
  -4  -6   5        8.54        8.45      3.10 o 
  -3  -6   5      416.81      418.69      8.75 o 
  -2  -6   5       26.10       19.97      3.40 o 
  -1  -6   5       24.54       30.88      2.23 o 
   0  -6   5        3.53        6.45      2.03 o 
   1  -6   5      755.56      696.33     11.63 o 
   2  -6   5       44.93       46.18      2.27 o 
   3  -6   5       54.12       55.54      2.79 o 
   4  -6   5       67.85       57.41      5.08 o 
  -5  -5   5        4.07        4.26      2.56 o 
  -4  -5   5      350.60      369.06      8.84 o 
  -3  -5   5      764.10      811.58     19.08 o 
  -2  -5   5      313.09      294.38     10.05 o 
  -1  -5   5      703.72      699.05     12.73 o 
   0  -5   5        0.72        1.41      1.20 o 
   1  -5   5      369.63      360.48      7.65 o 
   2  -5   5       74.31       76.32      2.69 o 
   3  -5   5       70.71       68.86      3.54 o 
   4  -5   5       35.14       31.79      4.04 o 
  -5  -4   5        1.41        0.74      1.98 o 
  -4  -4   5       74.43       74.95      5.41 o 
  -3  -4   5       22.75       21.49      3.40 o 
  -2  -4   5        3.59        6.56      2.00 o 
  -1  -4   5      274.84      291.19     10.53 o 
   0  -4   5       46.89       58.56      3.76 o 
   1  -4   5       68.25       58.16      2.13 o 
   2  -4   5       15.82       10.23      1.28 o 
   3  -4   5       78.36       71.79      3.47 o 
   4  -4   5       40.95       44.33      4.65 o 
  -5  -3   5       28.51       31.19      4.76 o 
  -4  -3   5      512.65      480.61     16.22 o 
  -3  -3   5      233.55      191.57      6.38 o 
  -2  -3   5        3.37        2.04      0.87 o 
  -1  -3   5        0.11        1.54      1.08 o 
   0  -3   5       11.83       11.07      1.94 o 
   1  -3   5        0.21        0.62      0.79 o 
   2  -3   5      136.75      140.56      3.41 o 
   3  -3   5        1.83        5.51      1.37 o 
   4  -3   5       30.13       24.99      3.66 o 
  -5  -2   5       37.93       42.78      5.34 o 
  -4  -2   5      179.95      181.70      5.96 o 
  -3  -2   5       24.27       25.36      2.89 o 
  -2  -2   5     1127.55     1121.90     12.89 o 
  -1  -2   5      571.70      576.08     11.77 o 
   0  -2   5       79.90       81.34      3.98 o 
   1  -2   5      883.07      859.12     19.00 o 
   2  -2   5      160.18      151.18      4.39 o 
   3  -2   5      153.77      182.10      5.45 o 
   4  -2   5       14.64       11.00      2.83 o 
  -5  -1   5       75.92       80.78      6.48 o 
  -4  -1   5      420.60      389.56     13.01 o 
  -3  -1   5      163.17      134.93      2.75 o 
  -2  -1   5       22.88       17.09      1.55 o 
  -1  -1   5       10.52        8.00      1.46 o 
   0  -1   5      146.84      153.71      5.54 o 
   1  -1   5        0.02        1.08      0.82 o 
   2  -1   5       97.79       94.95      3.49 o 
   3  -1   5       94.81      121.20      4.48 o 
   4  -1   5       29.01       38.04      3.54 o 
  -5   0   5      176.39      163.70      9.09 o 
  -4   0   5        0.89       -2.44      2.07 o 
  -3   0   5       42.27       47.95      4.60 o 
  -2   0   5      186.01      191.37      4.22 o 
  -1   0   5      402.10      404.24      6.76 o 
   0   0   5      115.51      153.72      5.46 o 
   1   0   5       34.91       39.18      2.20 o 
   2   0   5      375.84      361.28      7.16 o 
   3   0   5     1148.08     1129.84     16.11 o 
   4   0   5        6.87        6.75      1.94 o 
  -5   1   5       40.18       37.99      5.25 o 
  -4   1   5       18.22       14.19      3.56 o 
  -3   1   5      122.39      123.74      7.00 o 
  -2   1   5      727.76      733.60      9.95 o 
  -1   1   5      379.87      354.64      6.22 o 
   0   1   5      251.55      301.27      5.70 o 
   1   1   5      597.41      547.60      8.09 o 
   2   1   5      161.35      138.27      4.29 o 
   3   1   5      592.61      621.99     11.10 o 
   4   1   5        1.94        0.08      1.82 o 
  -5   2   5       13.11       14.66      2.68 o 
  -4   2   5       42.44       37.66      4.98 o 
  -3   2   5      154.05      144.35      7.65 o 
  -2   2   5      626.52      628.58     16.07 o 
  -1   2   5      284.88      291.02      5.68 o 
   0   2   5        5.65        7.22      1.19 o 
   1   2   5        8.27        7.82      2.01 o 
   2   2   5      140.67      129.15      4.28 o 
   3   2   5        0.37        2.24      2.16 o 
   4   2   5       81.81       82.99      4.51 o 
  -5   3   5        5.28        8.44      2.28 o 
  -4   3   5       32.10       33.72      4.84 o 
  -3   3   5       10.37        8.24      2.83 o 
  -2   3   5      256.22      253.82      4.93 o 
  -1   3   5      564.94      515.96      8.30 o 
   0   3   5      538.91      619.71      9.79 o 
   1   3   5      200.41      183.40     10.33 o 
   2   3   5        0.62        0.42      1.86 o 
   3   3   5        0.41        0.13      1.08 o 
   4   3   5       35.32       43.43      3.62 o 
  -5   4   5        0.11        0.67      1.44 o 
  -4   4   5        1.22        0.11      2.22 o 
  -3   4   5       62.92       59.73      5.78 o 
  -2   4   5       15.28       13.15      1.42 o 
  -1   4   5      323.04      318.36      6.50 o 
   0   4   5      502.95      617.96      9.80 o 
   1   4   5       18.48       23.15      1.89 o 
   2   4   5       11.71        6.45      3.33 o 
   3   4   5      119.25      110.95      4.63 o 
   4   4   5       65.58       68.56      4.29 o 
  -5   5   5       36.72       27.93      3.51 o 
  -4   5   5       29.16       23.94      4.59 o 
  -3   5   5      182.73      188.65      9.42 o 
  -2   5   5      305.57      273.65     10.38 o 
  -1   5   5      756.61      632.96     14.20 o 
   0   5   5     1431.83     1782.11     21.49 o 
   1   5   5       10.73        7.80      2.52 o 
   2   5   5       13.54        8.25      2.72 o 
   3   5   5       22.09       24.88      3.54 o 
   4   5   5       40.47       38.33      3.57 o 
  -5   6   5       65.03       68.35      5.04 o 
  -4   6   5       52.06       54.73      6.32 o 
  -3   6   5       13.86       23.14      4.09 o 
  -2   6   5       18.40       15.70      3.29 o 
  -1   6   5      375.84      343.10      7.49 o 
   0   6   5        9.27       14.58      2.57 o 
   1   6   5        0.05        2.11      1.89 o 
   2   6   5       46.15       32.85      4.97 o 
   3   6   5        4.42        2.98      1.85 o 
  -4   7   5       10.82       12.35      4.00 o 
  -3   7   5       30.88       38.61      5.28 o 
  -2   7   5       14.62       21.31      3.97 o 
  -1   7   5      142.58      130.69      4.83 o 
   0   7   5       80.44       84.77      4.07 o 
   1   7   5       22.55       22.72      4.24 o 
   2   7   5        3.62        8.70      3.24 o 
   3   7   5       70.64       76.82      7.88 o 
  -4   8   5       72.60       63.95      7.23 o 
  -3   8   5       22.92       22.72      4.57 o 
  -2   8   5      159.10      148.52      8.42 o 
  -1   8   5       75.33       63.14      4.89 o 
   0   8   5       64.32       79.99      4.26 o 
   1   8   5       99.36       79.43      7.01 o 
   2   8   5        6.97        2.32      2.58 o 
   3   8   5       18.82       20.79      4.80 o 
  -4   9   5        1.06        2.67      3.29 o 
  -3   9   5        0.25        8.14      3.16 o 
  -2   9   5        0.33       -2.20      1.71 o 
  -1   9   5        0.01       -0.98      1.37 o 
   0   9   5        7.83        9.43      2.25 o 
   1   9   5       44.56       33.08      5.23 o 
   2   9   5       62.80       54.83      6.84 o 
  -3  10   5       19.74       20.46      4.84 o 
  -2  10   5       19.37       29.20      5.06 o 
  -1  10   5        1.01        1.11      2.14 o 
   0  10   5        4.40        2.91      1.96 o 
   1  10   5       49.73       37.90      6.02 o 
   2  10   5        1.15        0.01      3.16 o 
  -3  11   5       28.27       57.45      7.30 o 
  -2  11   5        6.95        4.73      3.04 o 
  -1  11   5       70.83       62.72      6.82 o 
   0  11   5        6.14        4.48      3.45 o 
   1  11   5       82.42       69.32      7.91 o 
  -2  12   5       26.85       28.41      5.83 o 
  -1  12   5      114.92       91.53      8.02 o 
   0  12   5       16.10       14.14      4.80 o 
  -1 -12   6        0.64       -0.14      2.04 o 
   0 -12   6       11.39        6.16      3.72 o 
   1 -12   6        1.09        1.36      2.29 o 
  -2 -11   6        9.25        7.17      3.28 o 
  -1 -11   6       43.93       44.49      3.70 o 
   0 -11   6        0.64        0.71      2.63 o 
   1 -11   6        0.30       -1.00      1.71 o 
   2 -11   6       15.53       17.16      5.10 o 
  -3 -10   6        8.77        8.67      3.63 o 
  -2 -10   6        4.40        7.44      2.18 o 
  -1 -10   6       16.58       15.27      2.45 o 
   0 -10   6       21.32       28.90      4.67 o 
   1 -10   6       51.60       55.40      6.68 o 
   2 -10   6       79.49       75.64      5.09 o 
   3 -10   6        0.22       -0.76      3.42 o 
  -3  -9   6       14.56       25.08      4.82 o 
  -2  -9   6       17.77       22.22      2.37 o 
  -1  -9   6      156.28      145.21      5.17 o 
   0  -9   6      146.73      161.51      8.33 o 
   1  -9   6       10.05        9.58      5.30 o 
   2  -9   6      175.87      161.13      6.42 o 
   3  -9   6        4.30        7.24      3.72 o 
  -4  -8   6        4.83        2.13      3.38 o 
  -3  -8   6       37.20       37.34      5.34 o 
  -2  -8   6       35.09       29.28      2.82 o 
  -1  -8   6        0.55        0.40      1.08 o 
   0  -8   6       96.29      109.26      6.46 o 
   1  -8   6      308.24      288.76      8.02 o 
   2  -8   6        6.29        8.33      2.46 o 
   3  -8   6       22.21       22.81      4.82 o 
  -4  -7   6        0.24        0.48      2.81 o 
  -3  -7   6        2.31        2.29      2.42 o 
  -2  -7   6        3.69        5.58      2.46 o 
  -1  -7   6        0.66        0.43      0.97 o 
   0  -7   6       26.11       30.49      3.79 o 
   1  -7   6       89.05       82.84      4.15 o 
   2  -7   6        3.97        3.75      1.54 o 
   3  -7   6       11.18        9.06      2.27 o 
   4  -7   6       24.36       36.72      4.62 o 
  -4  -6   6        4.99        1.62      2.70 o 
  -3  -6   6       30.07       30.33      4.36 o 
  -2  -6   6        0.36       -0.90      0.92 o 
  -1  -6   6      429.58      388.90      7.47 o 
   0  -6   6      517.94      632.71     15.54 o 
   1  -6   6      387.07      347.61     10.75 o 
   2  -6   6       24.80       20.56      1.91 o 
   3  -6   6        0.24        1.01      1.30 o 
   4  -6   6        1.43       -1.14      1.81 o 
  -5  -5   6       14.73       19.82      4.00 o 
  -4  -5   6      300.25      319.05      6.86 o 
  -3  -5   6        3.66        2.08      2.13 o 
  -2  -5   6        3.45        3.21      1.82 o 
  -1  -5   6      113.15      112.16      5.80 o 
   0  -5   6        0.00        0.89      1.38 o 
   1  -5   6       27.76       20.29      3.03 o 
   2  -5   6       23.53       16.33      3.17 o 
   3  -5   6        2.06       -0.06      1.17 o 
   4  -5   6       11.77        8.91      2.80 o 
  -5  -4   6        8.30       12.65      3.47 o 
  -4  -4   6       49.47       40.72      3.33 o 
  -3  -4   6        2.38        3.31      1.19 o 
  -2  -4   6        3.71        6.97      1.24 o 
  -1  -4   6      466.54      438.87     11.32 o 
   0  -4   6      667.59      813.78     16.74 o 
   1  -4   6      396.34      411.53     11.34 o 
   2  -4   6      131.64      124.11      4.20 o 
   3  -4   6       57.16       51.97      3.21 o 
   4  -4   6        2.05        0.20      1.82 o 
  -5  -3   6       72.03       78.31      6.75 o 
  -4  -3   6        1.39        1.61      2.56 o 
  -3  -3   6       63.58       81.48      3.86 o 
  -2  -3   6     1286.71     1282.54     18.00 o 
  -1  -3   6        9.22        6.74      1.75 o 
   0  -3   6      300.16      367.41      9.79 o 
   1  -3   6      199.65      242.28      8.39 o 
   2  -3   6      186.68      201.23      5.36 o 
   4  -3   6        0.05       -1.97      1.31 o 
  -5  -2   6        7.04        5.62      2.79 o 
  -4  -2   6        0.06       -1.20      2.01 o 
  -3  -2   6       49.30       53.15      3.35 o 
  -2  -2   6      684.62      656.37     13.22 o 
  -1  -2   6      236.97      226.58      6.99 o 
   0  -2   6      111.40      124.47      5.37 o 
   1  -2   6      133.81      142.67      6.32 o 
   2  -2   6       54.42       50.29      2.82 o 
   3  -2   6       88.52       98.08      7.61 o 
   4  -2   6       46.31       53.12      5.13 o 
  -5  -1   6        0.18        1.08      1.83 o 
  -4  -1   6        1.56       -0.42      2.24 o 
  -3  -1   6      321.85      285.13      6.00 o 
  -2  -1   6       71.64       58.94      3.34 o 
  -1  -1   6      277.09      238.27      6.96 o 
   0  -1   6        1.25        2.84      1.26 o 
   1  -1   6        0.04        0.32      1.19 o 
   2  -1   6      141.14      135.06      8.48 o 
   3  -1   6       30.23       32.41      2.84 o 
   4  -1   6        0.91        0.46      1.51 o 
  -5   0   6       23.76       18.65      4.01 o 
  -4   0   6       39.77       33.13      4.70 o 
  -2   0   6      107.05      104.48      3.35 o 
  -1   0   6      350.66      337.50      6.54 o 
   0   0   6       17.29       26.23      1.94 o 
   1   0   6      143.94      125.74      6.06 o 
   2   0   6      308.53      314.78      7.06 o 
   3   0   6      282.93      308.72      7.66 o 
   4   0   6      149.01      153.47     10.05 o 
  -5   1   6        4.43        2.18      1.62 o 
  -4   1   6       62.71       64.75      6.14 o 
  -3   1   6      258.95      273.01     10.94 o 
  -2   1   6     1660.72     1585.93     23.60 o 
  -1   1   6       23.50       21.76      1.81 o 
   0   1   6      179.37      246.74      5.50 o 
   1   1   6      249.82      239.36      5.20 o 
   2   1   6       75.96       78.04      5.17 o 
   3   1   6        2.49        4.60      2.49 o 
   4   1   6       50.81       56.77      5.65 o 
  -5   2   6        1.08        2.92      2.00 o 
  -4   2   6        5.72        3.96      2.67 o 
  -3   2   6        7.48        6.31      2.53 o 
  -2   2   6      198.67      206.74      6.72 o 
  -1   2   6        0.02       -0.69      0.76 o 
   0   2   6        0.01        0.67      0.82 o 
   1   2   6      110.97      102.00      5.14 o 
   2   2   6      992.82      929.13     14.03 o 
   3   2   6      371.32      366.10     26.17 o 
   4   2   6      164.75      168.70      6.42 o 
  -5   3   6        0.06        0.03      1.56 o 
  -4   3   6        1.94        0.29      2.07 o 
  -3   3   6      530.82      549.49     16.76 o 
  -2   3   6       46.72       54.61      2.64 o 
  -1   3   6      220.27      195.32      9.41 o 
   0   3   6      171.87      204.95      5.74 o 
   1   3   6       33.37       33.47      2.21 o 
   2   3   6       17.56       16.53      2.22 o 
   3   3   6      138.77      139.31      5.69 o 
   4   3   6        3.01        3.18      1.74 o 
  -5   4   6       45.12       45.96      4.32 o 
  -4   4   6        2.87        4.14      2.90 o 
  -3   4   6       59.55       62.51      6.14 o 
  -2   4   6       28.75       27.51      4.04 o 
  -1   4   6      109.12      100.46      3.78 o 
   0   4   6      921.42     1131.12     15.40 o 
   1   4   6       95.59       86.90      5.73 o 
   2   4   6       27.57       26.17      4.23 o 
   3   4   6       14.21       16.46      2.53 o 
   4   4   6       26.87       29.83      3.48 o 
  -5   5   6       14.36       14.59      2.95 o 
  -4   5   6       85.45       85.08      7.29 o 
  -3   5   6        5.02        0.68      2.08 o 
  -2   5   6        6.15        5.35      2.71 o 
  -1   5   6      132.51      127.90      4.45 o 
   0   5   6       71.74       80.68      3.63 o 
   1   5   6      435.23      378.07     12.51 o 
   2   5   6      369.02      346.20     13.11 o 
   3   5   6       51.93       47.68      3.85 o 
  -5   6   6        6.91        5.11      2.23 o 
  -4   6   6        5.47        7.48      3.29 o 
  -3   6   6        0.20        1.26      2.10 o 
  -2   6   6        5.62        2.32      2.06 o 
  -1   6   6        5.33        3.06      1.51 o 
   0   6   6        0.00        0.33      1.12 o 
   1   6   6        0.11        3.87      2.16 o 
   2   6   6        2.65        1.13      2.46 o 
   3   6   6        1.49        2.92      2.91 o 
  -4   7   6        3.20        4.24      3.26 o 
  -3   7   6       22.93       18.57      4.25 o 
  -2   7   6       53.25       53.72      5.58 o 
  -1   7   6      370.28      351.02      8.26 o 
   0   7   6      677.60      816.80     16.48 o 
   1   7   6      741.11      683.74     19.31 o 
   2   7   6        3.19        4.34      3.05 o 
   3   7   6        2.26        1.05      2.92 o 
  -4   8   6       31.11       27.92      5.73 o 
  -3   8   6        0.01        1.19      2.29 o 
  -2   8   6        0.41       -0.96      1.61 o 
  -1   8   6        0.55        0.30      2.17 o 
   0   8   6       37.81       49.98      4.71 o 
   1   8   6        5.58        9.12      3.52 o 
   2   8   6       16.90        9.92      3.74 o 
   3   8   6        1.19        3.95      3.71 o 
  -4   9   6       16.45       16.50      4.87 o 
  -3   9   6        0.48       10.14      3.55 o 
  -2   9   6       16.99       17.03      4.13 o 
  -1   9   6      146.90      135.44      8.33 o 
   0   9   6      201.68      264.46      8.57 o 
   1   9   6       64.80       58.40      6.77 o 
   2   9   6       16.41       16.17      4.79 o 
  -3  10   6       55.73       59.63      7.20 o 
  -2  10   6       27.78       29.88      5.18 o 
  -1  10   6        0.13        0.74      2.44 o 
   0  10   6      114.83      144.41      9.36 o 
   1  10   6        3.74        3.29      3.40 o 
  -2  11   6       30.57       28.79      5.69 o 
  -1  11   6        0.20        2.07      2.80 o 
   0  11   6       10.69        4.14      3.55 o 
   1  11   6        2.91        2.93      3.71 o 
  -1 -12   7        5.85        5.35      2.06 o 
   0 -12   7        0.27        2.48      3.30 o 
   1 -12   7       12.54       13.26      4.57 o 
  -2 -11   7        0.00       -1.60      1.69 o 
  -1 -11   7       55.57       51.18      4.01 o 
   0 -11   7       94.05      119.44      8.42 o 
   1 -11   7        7.67        7.54      3.76 o 
   2 -11   7        4.76        8.35      2.86 o 
  -3 -10   7        3.64        3.60      2.45 o 
  -2 -10   7       15.03       15.78      3.70 o 
  -1 -10   7       45.23       45.02      9.58 o 
   0 -10   7       13.46       26.38      4.73 o 
   1 -10   7        2.64        0.60      2.69 o 
   2 -10   7       10.89       12.45      3.10 o 
  -3  -9   7        0.29        7.27      2.39 o 
  -2  -9   7        0.38       -1.70      1.31 o 
  -1  -9   7      201.67      190.35      6.41 o 
   0  -9   7        6.64        9.09      3.09 o 
   1  -9   7       37.93       32.00      4.66 o 
   2  -9   7        2.90        4.83      2.17 o 
   3  -9   7       21.21       39.20      6.48 o 
  -4  -8   7        0.30        0.26      2.05 o 
  -3  -8   7        5.49        7.30      2.37 o 
  -2  -8   7      197.03      195.06      6.76 o 
  -1  -8   7      268.91      280.16     11.53 o 
   0  -8   7       14.78       20.12      3.85 o 
   1  -8   7      579.58      525.55     15.26 o 
   2  -8   7        0.39        1.00      1.81 o 
   3  -8   7        1.47       15.73      4.49 o 
  -4  -7   7       41.11       45.68      3.82 o 
  -3  -7   7        0.25        1.28      1.46 o 
  -2  -7   7      131.40      107.27      4.37 o 
  -1  -7   7       37.71       35.42      4.37 o 
   0  -7   7        0.02        0.62      1.88 o 
   1  -7   7      288.69      269.87     10.27 o 
   2  -7   7        0.05        0.89      2.07 o 
   3  -7   7        3.09       -0.12      1.63 o 
  -4  -6   7      157.86      180.27      5.24 o 
  -3  -6   7      150.09      165.42     11.12 o 
  -2  -6   7      236.73      246.99      6.16 o 
  -1  -6   7        1.24       -0.20      1.54 o 
   0  -6   7      306.45      397.17     12.43 o 
   1  -6   7        2.62        5.32      2.23 o 
   2  -6   7       46.42       41.08      3.05 o 
   3  -6   7       64.86       61.69      6.43 o 
   4  -6   7        0.95       -1.13      2.10 o 
  -4  -5   7        1.75        3.21      2.85 o 
  -3  -5   7        4.15        5.70      1.42 o 
  -2  -5   7       49.47       54.72      4.47 o 
  -1  -5   7       25.73       25.41      3.43 o 
   0  -5   7       68.73      104.00      5.83 o 
   1  -5   7        5.62        7.33      2.30 o 
   2  -5   7       25.61       26.53      2.55 o 
   3  -5   7       21.63       20.75      4.27 o 
   4  -5   7        3.93        5.17      2.65 o 
  -5  -4   7        3.07        2.19      2.21 o 
  -4  -4   7       46.90       45.75      5.39 o 
  -3  -4   7      407.06      398.14      7.31 o 
  -2  -4   7        0.58        1.33      1.61 o 
  -1  -4   7       35.76       31.89      3.51 o 
   0  -4   7       91.34       96.67      5.31 o 
   1  -4   7      140.13      137.90      6.84 o 
   2  -4   7       46.77       51.55      3.22 o 
   3  -4   7       16.47       17.75      5.84 o 
   4  -4   7        0.74       -1.92      1.71 o 
  -5  -3   7       84.32       99.56      7.11 o 
  -4  -3   7      149.44      130.42      7.80 o 
  -3  -3   7      159.30      174.72      5.52 o 
  -2  -3   7       76.12       93.90      5.07 o 
  -1  -3   7      265.04      256.39      8.33 o 
   0  -3   7       10.13       14.63      2.46 o 
   1  -3   7       38.43       27.48      3.43 o 
   2  -3   7       13.51       15.68      2.60 o 
   3  -3   7        0.49        5.29      1.55 o 
   4  -3   7        6.39        7.06      2.80 o 
  -5  -2   7       35.11       32.88      4.93 o 
  -4  -2   7      212.73      189.74      9.32 o 
  -3  -2   7        1.42        4.10      1.67 o 
  -2  -2   7       28.72       24.87      2.25 o 
  -1  -2   7      290.63      281.08      8.35 o 
   0  -2   7      297.76      380.31     10.75 o 
   1  -2   7      193.64      160.43      7.19 o 
   2  -2   7      511.94      483.40      9.40 o 
   3  -2   7      129.77      134.19      5.19 o 
   4  -2   7        0.52        0.11      1.57 o 
  -5  -1   7       42.71       37.04      8.65 o 
  -4  -1   7      129.43      115.39      7.57 o 
  -3  -1   7      307.15      317.71      6.74 o 
  -2  -1   7      469.76      441.31      8.08 o 
  -1  -1   7      399.70      379.78      9.83 o 
   0  -1   7      496.25      649.80     14.61 o 
   1  -1   7        8.07        6.27      2.16 o 
   2  -1   7       22.45       26.58      2.59 o 
   3  -1   7      299.73      326.38      8.23 o 
   4  -1   7       11.72       17.60      3.03 o 
  -5   0   7       24.12       23.89      4.87 o 
  -4   0   7        0.33       -1.15      2.12 o 
  -3   0   7        6.31       11.40      2.97 o 
  -2   0   7        3.85        3.72      1.65 o 
  -1   0   7      357.29      330.70      8.30 o 
   0   0   7        1.24        3.20      1.09 o 
   1   0   7        8.90       10.77      1.87 o 
   2   0   7      332.69      316.49      7.59 o 
   3   0   7       16.61       19.01      2.89 o 
   4   0   7        0.08       -0.18      1.54 o 
  -5   1   7       53.40       57.56      6.53 o 
  -4   1   7        3.45        0.62      2.45 o 
  -3   1   7       70.96      103.55      7.15 o 
  -2   1   7       57.57       55.02      2.87 o 
  -1   1   7        7.07       10.59      1.62 o 
   0   1   7       52.98       64.01      2.98 o 
   1   1   7       79.79       88.45      5.62 o 
   2   1   7      100.23       98.14      4.29 o 
   3   1   7        1.87        2.19      1.64 o 
   4   1   7       23.28       25.97      3.39 o 
  -5   2   7        0.94       -0.90      2.81 o 
  -4   2   7       14.87       10.39      3.49 o 
  -3   2   7      307.11      420.56     14.74 o 
  -2   2   7       13.67       14.31      2.82 o 
  -1   2   7      279.99      277.05      6.50 o 
   0   2   7       67.99       91.67      3.64 o 
   1   2   7      103.89       93.45      5.79 o 
   2   2   7       30.87       31.68      4.41 o 
   3   2   7       17.81       16.21      2.52 o 
   4   2   7       21.46       15.46      2.87 o 
  -5   3   7        4.39        5.52      3.37 o 
  -4   3   7        0.23        0.65      2.32 o 
  -3   3   7      249.75      250.05     11.49 o 
  -2   3   7      165.20      177.33      5.12 o 
  -1   3   7      231.88      219.31      8.87 o 
   0   3   7       89.31      117.02      4.21 o 
   1   3   7       26.33       23.83      3.67 o 
   2   3   7       60.51       51.23      5.41 o 
   3   3   7        2.81        1.58      1.61 o 
   4   3   7        0.03       -0.76      1.69 o 
  -5   4   7       11.32       18.76      4.94 o 
  -4   4   7      139.35      108.01      8.35 o 
  -3   4   7      116.95      144.68      8.84 o 
  -2   4   7      101.36       99.82      6.76 o 
  -1   4   7        0.61        0.80      1.70 o 
   0   4   7      125.94      138.77      4.73 o 
   1   4   7       45.95       28.71      4.05 o 
   2   4   7        1.90        0.33      1.97 o 
   3   4   7       78.65       74.46      4.57 o 
  -5   5   7        3.02        5.03      3.67 o 
  -4   5   7       64.36       54.79      6.93 o 
  -3   5   7        8.58        8.08      3.30 o 
  -2   5   7       91.23       77.92      6.28 o 
  -1   5   7      712.85      666.79     13.22 o 
   0   5   7      216.52      256.56      6.65 o 
   1   5   7        0.96       -0.29      1.87 o 
   2   5   7       82.12       63.63      6.36 o 
   3   5   7        0.69        2.44      2.79 o 
  -4   6   7        3.66        5.53      3.44 o 
  -3   6   7        3.89        2.09      2.55 o 
  -2   6   7        0.20        0.25      2.03 o 
  -1   6   7      145.47      122.18      4.87 o 
   0   6   7        7.06        7.67      1.88 o 
   1   6   7       33.10       23.72      4.29 o 
   2   6   7        5.85        5.42      2.88 o 
   3   6   7       64.89       76.13      8.07 o 
  -4   7   7       18.56       19.95      5.27 o 
  -3   7   7       61.30       74.00      7.19 o 
  -2   7   7       30.74       29.39      4.57 o 
  -1   7   7       31.96       20.26      4.17 o 
   0   7   7       49.26       58.64      4.04 o 
   1   7   7       23.56       21.39      4.53 o 
   2   7   7       14.94       15.65      4.55 o 
   3   7   7        8.60        6.29      3.99 o 
  -4   8   7       10.38        9.79      3.91 o 
  -3   8   7        3.31        3.71      2.83 o 
  -2   8   7        2.46        0.88      2.45 o 
  -1   8   7       37.54       30.11      3.70 o 
   0   8   7       12.86       13.85      4.31 o 
   1   8   7        0.06       -1.11      2.54 o 
   2   8   7       55.56       53.34      7.01 o 
  -3   9   7        8.25       12.90      4.18 o 
  -2   9   7       56.61       60.63      6.48 o 
  -1   9   7       43.20       41.24      5.31 o 
   0   9   7        7.47       14.05      4.19 o 
   1   9   7       29.17       28.85      5.74 o 
  -3  10   7       18.07       11.86      3.98 o 
  -2  10   7       20.03       15.49      4.31 o 
  -1  10   7       32.36       39.82      5.78 o 
   0  10   7        3.70        0.83      3.18 o 
   1  10   7        0.09        1.91      3.35 o 
  -2  11   7       51.09       39.35      6.42 o 
  -1  11   7       40.03       38.95      5.80 o 
   0  11   7        1.06        0.48      3.52 o 
   0 -12   8       10.44       22.56      5.37 o 
  -2 -11   8        5.69       10.37      2.65 o 
  -1 -11   8       54.06       44.22      6.16 o 
   0 -11   8       14.40       15.04      4.71 o 
   1 -11   8       27.26       23.10      5.24 o 
  -2 -10   8        3.89        1.41      1.97 o 
  -1 -10   8        0.61       -0.66      2.30 o 
   0 -10   8        4.01        7.42      3.70 o 
   1 -10   8        1.59       -0.06      2.65 o 
   2 -10   8       15.94       18.49      4.66 o 
  -3  -9   8        9.92       20.35      4.58 o 
  -2  -9   8        8.33        9.02      2.30 o 
  -1  -9   8       17.55       16.21      4.07 o 
   0  -9   8       41.04       50.86      5.78 o 
   1  -9   8      153.80      147.26      8.61 o 
   2  -9   8        6.70       10.71      3.82 o 
  -3  -8   8        0.34        0.60      1.64 o 
  -2  -8   8       10.44        8.48      2.02 o 
  -1  -8   8        2.43        2.45      2.50 o 
   0  -8   8       10.64       15.01      3.62 o 
   1  -8   8       26.48       29.56      4.44 o 
   2  -8   8       10.62       13.40      3.89 o 
  -4  -7   8       21.07       27.47      5.64 o 
  -3  -7   8        1.86        1.30      1.43 o 
  -2  -7   8        6.01        0.73      2.09 o 
  -1  -7   8       24.51       22.99      4.01 o 
   0  -7   8       27.65       27.17      4.20 o 
   1  -7   8       95.80       92.62      6.45 o 
   2  -7   8       12.09       15.76      3.72 o 
   3  -7   8        6.55        7.17      2.32 o 
  -4  -6   8       40.73       40.31      6.16 o 
  -3  -6   8       21.07       24.71      2.55 o 
  -2  -6   8       12.49       12.87      3.02 o 
  -1  -6   8       90.90       94.72      6.27 o 
   0  -6   8      624.65      766.64     18.56 o 
   1  -6   8        0.16        0.42      1.86 o 
   2  -6   8       37.70       36.16      4.72 o 
   3  -6   8        2.99        0.23      1.78 o 
  -4  -5   8        0.00        1.48      2.54 o 
  -3  -5   8        4.97        7.76      2.89 o 
  -2  -5   8        3.70        5.50      2.44 o 
  -1  -5   8       54.31       51.58      4.85 o 
   0  -5   8      932.08     1129.49     23.08 o 
   1  -5   8      111.26      112.63      6.76 o 
   2  -5   8        3.90        5.95      2.72 o 
   3  -5   8       46.48       45.69      3.70 o 
   4  -5   8        0.35       -1.75      2.27 o 
  -4  -4   8       55.34       54.64      5.96 o 
  -3  -4   8        6.13        6.28      2.31 o 
  -2  -4   8      235.88      230.00      8.82 o 
  -1  -4   8      167.21      174.85      7.53 o 
   0  -4   8       42.69       48.19      4.45 o 
   1  -4   8       97.16       79.12      5.50 o 
   2  -4   8       84.98       69.83      5.89 o 
   3  -4   8       11.65        9.61      2.31 o 
   4  -4   8        4.25        4.46      2.87 o 
  -5  -3   8        2.37        1.80      2.12 o 
  -4  -3   8        7.30        7.65      3.02 o 
  -3  -3   8       24.26       22.48      3.97 o 
  -2  -3   8        9.73       14.50      2.76 o 
  -1  -3   8       28.20       30.92      3.40 o 
   0  -3   8       34.41       45.94      4.18 o 
   1  -3   8       13.33       14.20      3.08 o 
   2  -3   8      131.64      130.64      7.57 o 
   3  -3   8        6.16        6.01      2.54 o 
   4  -3   8       16.20       22.99      4.33 o 
  -5  -2   8        0.16       -0.65      2.72 o 
  -4  -2   8        3.87        0.84      2.31 o 
  -3  -2   8       67.43       64.22      3.79 o 
  -2  -2   8      280.14      238.31      6.12 o 
  -1  -2   8       32.66       33.57      3.37 o 
   0  -2   8       58.30       65.37      4.59 o 
   1  -2   8       31.65       37.11      4.21 o 
   2  -2   8        8.77        7.83      2.73 o 
   3  -2   8        0.58       -0.69      1.42 o 
   4  -2   8        2.73        1.05      1.94 o 
  -5  -1   8       37.82       35.29      5.63 o 
  -4  -1   8       53.96       56.44      6.04 o 
  -3  -1   8      287.86      264.41     11.00 o 
  -2  -1   8       11.46       10.86      1.74 o 
  -1  -1   8       59.46       56.26      3.01 o 
   0  -1   8       14.70       12.86      2.55 o 
   1  -1   8        7.59        7.49      2.37 o 
   2  -1   8        8.93        6.54      2.85 o 
   3  -1   8        9.83       12.34      2.37 o 
   4  -1   8       30.37       35.06      7.83 o 
  -5   0   8       10.88        8.75      3.92 o 
  -4   0   8        0.54       -0.03      2.30 o 
  -3   0   8      141.02      143.28      8.26 o 
  -2   0   8       37.22       36.57      2.66 o 
  -1   0   8      102.15       96.71      5.16 o 
   0   0   8       87.85      113.20      4.19 o 
   1   0   8       78.66       63.11      3.90 o 
   2   0   8      341.58      332.56     12.31 o 
   3   0   8      114.07      117.33      5.57 o 
   4   0   8       28.35       27.84      3.62 o 
  -5   1   8        0.32        2.56      2.97 o 
  -4   1   8       65.26       75.48      7.03 o 
  -2   1   8       31.50       28.64      2.49 o 
  -1   1   8       42.63       38.76      4.98 o 
   0   1   8        4.85        8.36      1.65 o 
   1   1   8       61.36       56.56      5.05 o 
   2   1   8      560.01      553.78     16.69 o 
   3   1   8       39.60       51.23      5.33 o 
   4   1   8       44.02       38.32      4.04 o 
  -5   2   8        7.93        9.19      3.78 o 
  -4   2   8        2.04        0.72      2.64 o 
  -3   2   8      207.34      376.57     14.47 o 
  -2   2   8      103.99      108.55      4.25 o 
  -1   2   8       14.21       18.06      2.60 o 
   0   2   8       64.60       82.20      3.76 o 
   1   2   8      140.40      135.29      7.49 o 
   2   2   8       21.61       15.64      3.69 o 
   3   2   8      266.73      279.94     12.99 o 
  -5   3   8       30.11       29.29      5.77 o 
  -4   3   8       56.45       46.73      6.39 o 
  -3   3   8      148.95      144.76      9.24 o 
  -2   3   8       15.39       14.73      3.78 o 
  -1   3   8       42.93       40.15      3.64 o 
   0   3   8        1.11        1.43      1.20 o 
   1   3   8      172.72      174.82      8.57 o 
   2   3   8       25.39       19.93      4.19 o 
   3   3   8       26.08       27.37      5.19 o 
  -5   4   8        4.08        5.81      3.88 o 
  -4   4   8        8.67        4.46      3.51 o 
  -3   4   8        1.42        1.05      2.47 o 
  -2   4   8       63.57       65.69      6.22 o 
  -1   4   8       85.07       71.92      3.73 o 
   0   4   8      184.43      226.11      6.40 o 
   1   4   8       77.54       74.52      6.32 o 
   2   4   8      255.81      249.60     11.59 o 
   3   4   8      104.54       98.60      8.45 o 
  -4   5   8       22.74       15.31      5.12 o 
  -3   5   8       11.10       29.72      5.22 o 
  -2   5   8       21.64       20.63      4.32 o 
  -1   5   8      151.14      138.58      9.25 o 
   0   5   8       23.32       26.12      2.72 o 
   1   5   8        3.63        3.44      2.50 o 
   2   5   8        0.78        2.13      2.67 o 
   3   5   8        0.27        3.98      3.46 o 
  -4   6   8       60.77       69.72      7.88 o 
  -3   6   8        1.87        9.71      3.45 o 
  -2   6   8       14.74       22.01      4.30 o 
  -1   6   8      153.47      147.66      5.54 o 
   0   6   8       71.67       89.03      4.37 o 
   1   6   8      225.75      193.91     10.06 o 
   2   6   8       82.89       88.12      7.92 o 
   3   6   8       18.87       17.47      4.95 o 
  -4   7   8        0.71        1.88      3.00 o 
  -3   7   8        0.01       -0.10      2.35 o 
  -2   7   8      130.85      112.02      7.82 o 
  -1   7   8       26.70       23.91      2.95 o 
   0   7   8      229.14      316.22     12.59 o 
   1   7   8       64.10       54.62      6.27 o 
   2   7   8        9.88       12.33      3.93 o 
  -4   8   8        2.05        7.53      4.00 o 
  -2   8   8       78.23       79.28      6.93 o 
  -1   8   8       29.17       30.83      4.80 o 
   0   8   8      123.47      151.75      9.19 o 
   1   8   8       16.53       19.96      4.87 o 
   2   8   8       15.88       16.29      4.87 o 
  -3   9   8       66.02       71.18      7.84 o 
  -2   9   8       31.79       39.12      5.72 o 
  -1   9   8        7.78        6.37      3.07 o 
   0   9   8       56.50       76.31      7.54 o 
   1   9   8      106.47       94.24      8.66 o 
  -2  10   8        0.84        0.94      2.76 o 
  -1  10   8        0.09        3.85      2.97 o 
   0  10   8        1.76        3.45      3.68 o 
  -1 -11   9        5.04        7.28      4.00 o 
   0 -11   9        0.20        2.44      3.41 o 
   1 -11   9        1.48       -1.26      3.11 o 
  -2 -10   9       62.67       58.86      7.05 o 
  -1 -10   9        0.47        1.66      2.94 o 
   0 -10   9        2.94       -2.00      2.74 o 
   1 -10   9        0.08       -1.38      2.61 o 
   2 -10   9        0.23        0.78      3.33 o 
  -3  -9   9        0.15       -0.46      1.91 o 
  -2  -9   9       72.57       66.69      6.88 o 
  -1  -9   9       61.82       53.84      6.43 o 
   0  -9   9       34.54       42.92      5.80 o 
   1  -9   9       14.04       10.67      3.69 o 
   2  -9   9       44.27       50.97      6.49 o 
  -3  -8   9       15.17       11.68      4.25 o 
  -2  -8   9       26.30       15.33      4.00 o 
  -1  -8   9       41.32       31.47      5.08 o 
   0  -8   9       48.43       47.76      5.66 o 
   1  -8   9        7.27        7.28      3.08 o 
   2  -8   9        2.85        4.16      3.04 o 
  -4  -7   9        3.39        8.75      4.29 o 
  -3  -7   9        4.93        8.65      3.44 o 
  -2  -7   9        7.48        4.78      2.93 o 
  -1  -7   9       39.34       42.59      5.27 o 
   0  -7   9      187.59      240.64     10.49 o 
   1  -7   9       55.42       61.88      5.97 o 
   2  -7   9       21.48       13.97      3.89 o 
   3  -7   9        9.75       10.42      4.28 o 
  -4  -6   9        6.14        5.69      4.20 o 
  -3  -6   9        2.86        5.29      2.72 o 
  -2  -6   9        2.00        1.75      2.00 o 
  -1  -6   9        7.81        5.02      2.71 o 
   0  -6   9        1.77        4.18      2.24 o 
   1  -6   9      116.11      116.05      7.44 o 
   2  -6   9        0.17       -0.29      2.40 o 
   3  -6   9        2.83        0.56      2.93 o 
  -4  -5   9        2.78        3.11      2.89 o 
  -3  -5   9       33.26       28.39      4.28 o 
  -2  -5   9      133.91      130.50      7.34 o 
  -1  -5   9        0.43        2.46      2.06 o 
   0  -5   9       75.12       82.47      5.86 o 
   1  -5   9       25.57       23.50      4.08 o 
   2  -5   9       15.58       13.33      3.53 o 
   3  -5   9        2.95        3.67      3.18 o 
  -4  -4   9       16.35       10.74      3.71 o 
  -3  -4   9        2.85        7.38      2.80 o 
  -2  -4   9       21.65       19.78      3.47 o 
  -1  -4   9      123.29      119.69      6.62 o 
   0  -4   9      482.13      599.58     15.97 o 
   1  -4   9      189.56      147.63      7.82 o 
   2  -4   9       61.15       50.09      5.50 o 
   3  -4   9        2.21        3.58      2.01 o 
  -4  -3   9        0.13        0.84      2.47 o 
  -3  -3   9        1.61        4.44      2.34 o 
  -2  -3   9       17.56       16.50      3.01 o 
  -1  -3   9      163.69      134.11      6.70 o 
   0  -3   9       80.03       96.13      6.05 o 
   1  -3   9      105.99      104.77      6.61 o 
   2  -3   9       98.01       79.32      6.35 o 
   3  -3   9        0.07        0.58      1.81 o 
  -5  -2   9        8.94        7.47      3.68 o 
  -4  -2   9       30.64       27.25      4.73 o 
  -3  -2   9      369.48      343.82      7.88 o 
  -2  -2   9       67.25       62.79      3.37 o 
  -1  -2   9      346.94      308.78     10.13 o 
   0  -2   9        4.52        4.29      2.16 o 
   1  -2   9       50.30       40.34      4.68 o 
   2  -2   9        6.19        3.38      2.58 o 
   3  -2   9        1.34        0.68      1.68 o 
  -5  -1   9        3.94        4.15      3.36 o 
  -4  -1   9        1.95        3.81      3.65 o 
  -2  -1   9       24.16       31.51      2.69 o 
  -1  -1   9       19.71       15.88      4.51 o 
   0  -1   9        7.58        8.78      2.49 o 
   1  -1   9       19.49       11.70      2.87 o 
   2  -1   9       33.98       34.63      4.92 o 
   3  -1   9       49.94       55.69      4.73 o 
  -5   0   9        5.65        7.64      3.56 o 
  -4   0   9       28.71       28.71      5.18 o 
  -3   0   9        2.35        6.69      2.75 o 
  -2   0   9      379.72      339.27      7.81 o 
  -1   0   9      163.17      141.32      5.00 o 
   0   0   9       59.79       79.28      3.96 o 
   1   0   9        1.59        1.60      1.81 o 
   2   0   9       12.32        8.70      3.30 o 
   3   0   9        0.66        1.46      2.43 o 
  -5   1   9        9.17       12.22      4.29 o 
  -4   1   9       20.95       19.36      4.82 o 
  -3   1   9      107.57      163.52      9.75 o 
  -2   1   9      384.31      369.66      8.42 o 
  -1   1   9        2.15        1.78      1.21 o 
   0   1   9       13.82       19.51      2.32 o 
   1   1   9        0.04       -0.84      1.52 o 
   2   1   9       20.50       22.36      4.42 o 
   3   1   9        6.84       11.83      3.91 o 
  -5   2   9       23.55       18.39      5.03 o 
  -4   2   9        5.13       14.38      4.48 o 
  -3   2   9      101.81      112.23      8.38 o 
  -2   2   9      103.47      113.15      6.30 o 
  -1   2   9       14.92       13.56      2.65 o 
   0   2   9        0.54        0.13      1.22 o 
   1   2   9       44.82       53.35      5.55 o 
   2   2   9        4.67        3.43      2.41 o 
   3   2   9       24.72       31.99      5.61 o 
  -4   3   9       97.56       90.23      8.64 o 
  -3   3   9       97.72      213.47     11.59 o 
  -2   3   9       82.72       77.68      6.69 o 
  -1   3   9       69.00       76.33      5.62 o 
   0   3   9       13.81       20.77      2.50 o 
   1   3   9      510.59      459.12     15.01 o 
   2   3   9       31.17       22.11      4.65 o 
   3   3   9       28.73       30.77      5.80 o 
  -4   4   9       98.99      111.60      9.18 o 
  -2   4   9       37.96       37.08      5.40 o 
  -1   4   9       65.14       63.15      3.91 o 
   0   4   9       47.45       63.46      7.58 o 
   1   4   9       25.81       25.25      4.57 o 
   2   4   9        1.02        0.90      2.75 o 
   3   4   9       20.10       17.27      4.66 o 
  -4   5   9        9.09       13.00      4.57 o 
  -3   5   9       27.11       31.69      5.81 o 
  -2   5   9        0.15       -0.54      2.16 o 
  -1   5   9        1.47       -0.44      1.44 o 
   0   5   9       13.55       16.49      4.50 o 
   1   5   9        0.13        0.31      2.40 o 
   2   5   9       12.96        7.03      3.28 o 
  -4   6   9       18.14       14.46      4.95 o 
  -3   6   9        8.47       19.13      4.39 o 
  -2   6   9       14.24       10.17      3.47 o 
  -1   6   9       14.20       17.44      2.72 o 
   0   6   9       60.27       69.26      6.37 o 
   1   6   9       33.02       31.12      5.25 o 
   2   6   9       24.18       12.70      4.43 o 
  -4   7   9       47.18       59.55      8.02 o 
  -3   7   9       21.23       25.51      5.42 o 
  -2   7   9        5.68        3.91      2.73 o 
  -1   7   9        3.31        0.19      2.28 o 
   0   7   9       23.66       22.37      4.70 o 
   1   7   9        1.25        1.00      2.93 o 
   2   7   9        2.49        1.66      3.39 o 
  -3   8   9        7.89        4.86      3.46 o 
  -2   8   9       18.16       15.09      4.23 o 
  -1   8   9       30.38       35.91      5.30 o 
   0   8   9       18.81       21.52      4.80 o 
   1   8   9        6.24        8.43      4.00 o 
  -3   9   9       14.66       15.67      4.78 o 
  -2   9   9        0.81       -1.07      2.60 o 
  -1   9   9       23.15       19.52      4.56 o 
   0   9   9        0.77       -0.52      3.33 o 
   1   9   9       44.58       37.40      6.87 o 
  -1  10   9       16.31       22.49      5.09 o 
  -2 -10  10        0.72       -1.65      3.14 o 
  -1 -10  10        0.00        2.38      3.53 o 
   0 -10  10        0.43       -3.53      2.35 o 
   1 -10  10        5.97        4.30      3.56 o 
  -2  -9  10        0.93        3.91      3.28 o 
  -1  -9  10        7.38       17.93      4.85 o 
   0  -9  10        3.43        3.79      2.84 o 
   1  -9  10        1.76        1.70      3.00 o 
   2  -9  10        5.91        8.56      4.13 o 
  -3  -8  10       18.42       12.51      4.31 o 
  -2  -8  10        1.59        3.43      3.25 o 
  -1  -8  10       63.94       70.99      7.07 o 
   0  -8  10       24.30       26.15      4.83 o 
   1  -8  10       19.00       16.72      4.14 o 
   2  -8  10       31.45       32.68      5.59 o 
  -3  -7  10       55.28       55.89      6.29 o 
  -2  -7  10       45.02       50.40      5.97 o 
  -1  -7  10        5.45        3.93      2.98 o 
   0  -7  10      305.55      399.44     14.30 o 
   1  -7  10        0.97        2.20      2.83 o 
   2  -7  10       16.90       15.41      4.25 o 
  -4  -6  10       27.62       34.93      6.49 o 
  -3  -6  10        3.08        5.61      3.15 o 
  -2  -6  10        0.41        1.37      2.64 o 
  -1  -6  10       82.30       80.25      6.41 o 
   0  -6  10      155.02      173.48      9.06 o 
   1  -6  10        6.92        4.19      2.81 o 
   2  -6  10        0.19       -1.81      2.49 o 
   3  -6  10       14.59       10.20      4.09 o 
  -4  -5  10        7.92       11.85      4.16 o 
  -3  -5  10        6.74       11.64      3.40 o 
  -2  -5  10        0.02       -0.35      2.14 o 
  -1  -5  10      268.50      268.49     10.75 o 
   0  -5  10        3.89        6.91      2.82 o 
   1  -5  10       11.57       18.44      3.99 o 
   2  -5  10      120.29      105.20      7.82 o 
   3  -5  10        1.29        2.82      3.36 o 
  -4  -4  10        8.78        7.60      3.64 o 
  -3  -4  10       66.32       62.47      4.19 o 
  -2  -4  10       58.15       46.78      4.72 o 
  -1  -4  10       25.12       23.63      3.91 o 
   0  -4  10       27.37       37.36      4.86 o 
   1  -4  10       11.39       13.37      3.57 o 
   2  -4  10        5.96        3.46      2.83 o 
   3  -4  10        1.83        1.93      3.02 o 
  -4  -3  10        1.45       -0.19      2.46 o 
  -3  -3  10        0.10        1.23      1.62 o 
  -2  -3  10       32.36       29.61      2.95 o 
  -1  -3  10       19.87       18.72      3.52 o 
   0  -3  10        0.02       -0.07      1.79 o 
   1  -3  10       38.86       33.05      4.76 o 
   2  -3  10       26.56       26.47      4.70 o 
   3  -3  10       30.79       26.97      5.28 o 
  -4  -2  10       10.17       11.78      3.77 o 
  -3  -2  10      101.97       99.86      7.51 o 
  -2  -2  10       74.49       63.99      3.82 o 
  -1  -2  10        4.74        1.06      1.92 o 
   0  -2  10        6.74        4.68      2.48 o 
   1  -2  10      140.13      121.41      7.59 o 
   2  -2  10       10.78        5.29      3.02 o 
   3  -2  10        4.35        1.72      2.94 o 
  -4  -1  10       43.88       39.74      5.94 o 
  -2  -1  10        0.04       -0.11      1.16 o 
  -1  -1  10      102.82       93.82      4.33 o 
   0  -1  10      107.48      131.92      8.74 o 
   1  -1  10      181.24      155.52      8.51 o 
   2  -1  10      145.13      154.96      9.26 o 
   3  -1  10       40.05       36.24      5.97 o 
  -4   0  10      117.20      118.55      8.98 o 
  -2   0  10       53.78       60.48      3.72 o 
  -1   0  10      144.63      136.22      5.25 o 
   0   0  10       23.17       31.57      2.89 o 
   1   0  10        9.34        7.61      2.96 o 
   2   0  10        4.41        6.93      3.29 o 
   3   0  10        0.85        2.02      2.97 o 
  -4   1  10        0.60        0.10      2.58 o 
  -3   1  10        0.32        2.67      2.60 o 
  -2   1  10       27.61       31.10      3.03 o 
  -1   1  10        9.69        9.73      2.90 o 
   0   1  10       18.59       21.20      2.61 o 
   1   1  10      367.64      353.85     13.26 o 
   2   1  10        1.55       -0.01      2.12 o 
   3   1  10       25.09       27.33      5.50 o 
  -4   2  10       19.01       22.04      5.40 o 
  -3   2  10        0.61        1.34      2.77 o 
  -2   2  10       48.72       44.58      5.97 o 
  -1   2  10      132.50      125.69      5.32 o 
   0   2  10      125.88      151.70      5.70 o 
   1   2  10        5.41        6.87      3.06 o 
   2   2  10       26.72       26.63      5.14 o 
   3   2  10        1.96        1.33      3.38 o 
  -4   3  10       18.72       22.44      5.67 o 
  -3   3  10        0.26        1.39      2.57 o 
  -2   3  10        0.03       -0.03      2.34 o 
  -1   3  10        3.71        2.03      1.83 o 
   0   3  10      123.04      164.37      6.05 o 
   1   3  10        4.96        4.96      3.01 o 
   2   3  10       22.22       24.27      4.80 o 
   3   3  10       32.70       32.22      6.14 o 
  -4   4  10       39.90       38.52      6.91 o 
  -3   4  10        0.02       -0.85      2.62 o 
  -2   4  10        4.35        4.87      2.90 o 
  -1   4  10       66.80       61.56      9.02 o 
   0   4  10      211.49      263.34     11.34 o 
   1   4  10       24.54       18.96      4.27 o 
   2   4  10       21.17       25.63      5.34 o 
  -4   5  10       12.27       11.53      4.86 o 
  -2   5  10       56.74       54.51      6.55 o 
  -1   5  10        0.01       -1.58      1.60 o 
   0   5  10       17.03       22.21      4.47 o 
   1   5  10        9.53        6.83      3.34 o 
   2   5  10       99.53       89.69      8.59 o 
  -4   6  10        3.23        2.07      3.77 o 
  -3   6  10        9.07       10.51      4.43 o 
  -2   6  10      167.62      151.71      9.72 o 
  -1   6  10      166.97      164.88      8.76 o 
   0   6  10       19.78       23.81      4.87 o 
   1   6  10       18.68       14.66      4.25 o 
   2   6  10       14.32       15.53      5.00 o 
  -3   7  10       21.62       27.07      5.46 o 
  -2   7  10       28.39       20.34      4.64 o 
  -1   7  10        0.19        0.77      2.77 o 
   0   7  10        1.95       -0.67      2.85 o 
   1   7  10        0.67        2.90      3.40 o 
  -3   8  10       10.42        5.87      3.53 o 
  -2   8  10       48.33       47.55      6.65 o 
  -1   8  10       29.48       39.08      5.67 o 
   0   8  10        1.14        2.55      3.64 o 
   1   8  10       66.54       55.94      7.41 o 
  -2   9  10       32.60       28.89      5.72 o 
   0 -10  11       17.32       25.85      5.76 o 
  -2  -9  11        0.03        0.61      3.57 o 
  -1  -9  11       12.13       15.28      4.74 o 
   0  -9  11        0.03       -2.35      2.79 o 
   1  -9  11       11.87       15.08      4.38 o 
  -2  -8  11        1.03       -3.12      2.98 o 
  -1  -8  11       11.98       15.30      4.67 o 
   0  -8  11       40.62       55.30      6.59 o 
   1  -8  11        5.79       10.52      4.02 o 
  -3  -7  11        0.20        3.39      3.71 o 
  -2  -7  11        1.03       -1.50      2.84 o 
  -1  -7  11        3.79        3.81      3.00 o 
   0  -7  11        0.27       -0.54      2.41 o 
   1  -7  11       36.19       37.34      5.75 o 
   2  -7  11       46.49       40.15      6.09 o 
  -3  -6  11        4.07        3.46      3.56 o 
  -2  -6  11        3.72        1.46      2.84 o 
  -1  -6  11        0.01        0.83      2.52 o 
   0  -6  11        1.97        1.40      2.80 o 
   1  -6  11        8.85        6.69      3.38 o 
   2  -6  11        9.42        5.80      3.45 o 
  -4  -5  11        0.07        0.98      3.20 o 
  -3  -5  11        0.13        2.05      1.99 o 
  -2  -5  11        2.79       -0.02      2.50 o 
  -1  -5  11      277.28      257.77     11.06 o 
   0  -5  11       94.01      115.45      7.94 o 
   1  -5  11      173.37      152.75      9.17 o 
   2  -5  11       13.05        7.53      3.54 o 
  -4  -4  11        0.26        2.90      3.22 o 
  -3  -4  11        1.37        2.47      1.94 o 
  -2  -4  11        3.36        0.90      2.59 o 
  -1  -4  11      167.09      152.75      8.29 o 
   0  -4  11        1.66        5.28      2.74 o 
   1  -4  11       38.46       33.99      5.10 o 
   2  -4  11       14.86        9.91      3.67 o 
  -4  -3  11        6.17        2.42      3.00 o 
  -3  -3  11       11.01        6.39      3.21 o 
  -2  -3  11      162.67      154.71      5.86 o 
  -1  -3  11       41.98       24.92      4.13 o 
   0  -3  11      346.24      423.42     14.23 o 
   1  -3  11      161.55      134.17      8.51 o 
   2  -3  11        1.16       -0.64      2.30 o 
   3  -3  11        0.39        2.42      3.18 o 
  -4  -2  11        3.60        3.00      2.65 o 
  -3  -2  11        0.24       -1.17      2.33 o 
  -2  -2  11        0.92        0.62      1.71 o 
  -1  -2  11       37.14       30.40      3.38 o 
   0  -2  11       58.15       70.85      6.09 o 
   1  -2  11       23.89       25.90      4.75 o 
   2  -2  11       11.95        5.72      3.09 o 
   3  -2  11        7.15       10.09      4.26 o 
  -4  -1  11        4.72        7.58      3.59 o 
  -3  -1  11       23.01       13.87      3.91 o 
  -2  -1  11       61.53       65.68      4.03 o 
  -1  -1  11      196.44      165.40      9.32 o 
   0  -1  11       47.48       60.26      3.86 o 
   1  -1  11        5.78        3.85      2.73 o 
   2  -1  11        0.96       -2.46      2.39 o 
   3  -1  11        0.36       -1.21      2.99 o 
  -4   0  11        8.84        7.75      3.73 o 
  -3   0  11       16.46       15.96      4.42 o 
  -2   0  11      167.15      145.43     10.03 o 
  -1   0  11      275.07      258.49      7.59 o 
   0   0  11       29.62       39.08      3.40 o 
   1   0  11       15.62       14.68      3.96 o 
   2   0  11        5.27       -0.08      2.70 o 
   3   0  11        4.37        9.03      4.31 o 
  -4   1  11       10.29       12.54      4.84 o 
  -2   1  11       45.17       42.60      3.68 o 
  -1   1  11        5.65        5.79      3.05 o 
   0   1  11       12.09       18.31      2.71 o 
   1   1  11       27.93       31.41      5.09 o 
   2   1  11       10.49       11.74      3.83 o 
  -4   2  11       78.84       76.11      8.80 o 
  -3   2  11      173.06      212.66     12.36 o 
  -2   2  11      169.30      186.57     10.91 o 
  -1   2  11       52.87       51.64      3.96 o 
   0   2  11        7.17        8.98      2.22 o 
   1   2  11      137.57      135.92      9.03 o 
   2   2  11       14.38       14.38      4.21 o 
  -4   3  11       20.40       20.73      5.93 o 
  -2   3  11       23.33       20.30      4.94 o 
  -1   3  11       16.83       11.18      2.43 o 
   0   3  11       20.33       22.66      4.47 o 
   1   3  11       18.47       16.53      4.45 o 
   2   3  11       79.02       75.66      7.98 o 
  -4   4  11        6.92        4.19      4.09 o 
  -3   4  11       78.95       79.34      8.69 o 
  -2   4  11       40.85       45.34      6.40 o 
  -1   4  11        2.31        0.53      1.82 o 
   0   4  11       65.13       83.71      7.21 o 
   1   4  11        4.95        1.86      2.50 o 
   2   4  11        1.50        2.92      3.12 o 
  -3   5  11       25.00       44.36      6.95 o 
  -2   5  11        0.60       -0.75      2.53 o 
  -1   5  11        5.52        4.12      2.22 o 
   0   5  11       14.58       19.04      4.68 o 
   1   5  11       97.91       94.89      8.39 o 
  -3   6  11       31.52       44.29      7.30 o 
  -2   6  11        0.49        0.38      2.88 o 
  -1   6  11        7.56        4.56      3.08 o 
   0   6  11        1.28        1.44      3.03 o 
   1   6  11       29.86       28.73      5.74 o 
  -3   7  11       11.17        9.56      4.19 o 
  -2   7  11        0.09        0.25      2.96 o 
  -1   7  11        0.20        1.04      2.77 o 
   0   7  11       20.35       22.49      5.33 o 
  -2   8  11        0.55        0.66      2.98 o 
  -1  -9  12       22.75       25.99      5.90 o 
  -2  -8  12        4.67        2.28      3.80 o 
  -1  -8  12        0.25       -2.61      2.92 o 
   0  -8  12        0.47        2.48      2.77 o 
   1  -8  12       17.78       13.82      4.87 o 
  -2  -7  12        8.16       12.01      4.21 o 
  -1  -7  12       93.48      102.78      8.51 o 
   0  -7  12        1.15        0.51      3.00 o 
   1  -7  12       21.19       21.45      5.28 o 
  -3  -6  12        0.03        1.62      3.29 o 
  -2  -6  12        0.05       -0.92      2.77 o 
  -1  -6  12       61.65       57.98      6.33 o 
   0  -6  12        3.79        3.52      3.35 o 
   1  -6  12        3.23        0.42      2.95 o 
   2  -6  12        2.10        0.17      3.47 o 
  -3  -5  12       15.02       14.94      3.06 o 
  -2  -5  12       30.95       30.87      4.96 o 
  -1  -5  12        7.73        0.20      2.58 o 
   0  -5  12        4.94        9.68      3.52 o 
   1  -5  12        3.79        0.56      2.92 o 
   2  -5  12        0.55        4.47      3.37 o 
  -3  -4  12        2.64        1.23      2.51 o 
  -2  -4  12       15.37       11.56      2.59 o 
  -1  -4  12        0.47        1.01      2.49 o 
   0  -4  12        0.03       -2.92      2.22 o 
   1  -4  12        0.18        2.26      2.65 o 
   2  -4  12       23.00       27.79      5.42 o 
  -4  -3  12        1.59        1.38      3.04 o 
  -3  -3  12        4.73        1.33      2.59 o 
  -2  -3  12      108.73      105.99      5.26 o 
  -1  -3  12       15.28       16.37      3.86 o 
   0  -3  12        0.83        3.68      2.73 o 
   1  -3  12       28.91       23.21      4.66 o 
   2  -3  12       27.02       20.33      4.99 o 
  -4  -2  12       17.17        8.12      3.85 o 
  -3  -2  12       23.52       22.15      5.09 o 
  -2  -2  12        5.15        3.25      1.77 o 
  -1  -2  12       31.72       24.89      3.10 o 
   0  -2  12        9.14       10.60      4.55 o 
   1  -2  12       48.62       39.98      5.74 o 
   2  -2  12        2.77        0.04      2.78 o 
  -4  -1  12       32.04       31.47      6.24 o 
  -3  -1  12       10.60       17.28      4.30 o 
  -2  -1  12        0.84        0.93      1.65 o 
  -1  -1  12        7.76        5.45      1.96 o 
   0  -1  12       56.19       68.40      4.30 o 
   1  -1  12       81.50       85.34      7.65 o 
   2  -1  12       73.47       64.09      7.14 o 
  -4   0  12        0.08        1.15      3.35 o 
  -3   0  12       12.24       16.45      4.30 o 
  -2   0  12        2.17        0.33      1.70 o 
  -1   0  12        0.01        1.61      1.63 o 
   0   0  12       36.32       51.60      7.88 o 
   1   0  12       21.15       20.17      4.57 o 
   2   0  12       37.93       32.35      6.06 o 
  -4   1  12        0.72        3.64      4.06 o 
  -3   1  12        3.99        4.74      3.33 o 
  -2   1  12       11.20        7.11      3.54 o 
  -1   1  12        6.61        3.77      2.03 o 
   0   1  12      113.71      140.43      8.40 o 
   1   1  12       39.72       50.63      6.55 o 
   2   1  12        9.80        7.26      3.43 o 
  -4   2  12       25.43       35.78      7.40 o 
  -3   2  12        1.32        1.54      3.43 o 
  -2   2  12        2.49        3.44      2.73 o 
  -1   2  12        5.40        5.59      4.50 o 
   0   2  12       17.80       20.52      4.42 o 
   1   2  12        0.00        1.01      2.97 o 
   2   2  12        4.61        0.00      2.83 o 
  -3   3  12        1.22        5.69      3.85 o 
  -2   3  12        3.87        2.31      3.14 o 
  -1   3  12       27.91       25.37      3.45 o 
   0   3  12      219.46      276.56     12.58 o 
   1   3  12       93.79       88.66      8.15 o 
  -3   4  12        0.02        6.28      3.88 o 
  -2   4  12       12.49        9.44      4.14 o 
  -1   4  12       78.47       71.14      4.95 o 
   0   4  12       29.30       30.43      5.44 o 
   1   4  12        6.36        4.30      3.43 o 
  -3   5  12        0.03        2.72      3.80 o 
  -2   5  12       26.40       21.13      5.35 o 
  -1   5  12      109.41      111.78      8.55 o 
   0   5  12        0.05       -0.49      2.97 o 
   1   5  12        7.98       12.55      4.51 o 
  -2   6  12       26.39       29.25      5.97 o 
  -1   6  12        0.30       -0.08      3.14 o 
   0   6  12       35.76       43.37      6.57 o 
  -2  -7  13        7.70        7.19      4.00 o 
  -1  -7  13        8.60        7.24      3.80 o 
   0  -7  13        0.98       -0.01      3.22 o 
  -2  -6  13        0.03       -0.57      3.18 o 
  -1  -6  13       38.79       37.85      6.03 o 
   0  -6  13       11.91       12.72      4.12 o 
   1  -6  13       12.65        8.02      3.79 o 
  -3  -5  13        0.26        0.74      3.07 o 
  -2  -5  13       75.23       83.11      7.20 o 
  -1  -5  13       10.64        2.42      3.11 o 
   0  -5  13       15.20       17.02      4.81 o 
   1  -5  13       21.12       23.47      5.19 o 
  -3  -4  13        8.73        5.67      3.39 o 
  -2  -4  13      104.47       98.16      5.40 o 
  -1  -4  13       11.19        9.13      3.73 o 
   0  -4  13       37.81       54.48      6.67 o 
   1  -4  13       86.76       60.47      7.21 o 
  -3  -3  13       16.77       17.39      4.82 o 
  -2  -3  13        8.42        6.81      2.24 o 
  -1  -3  13       27.99       23.62      3.15 o 
   0  -3  13       41.03       49.14      6.23 o 
   1  -3  13        0.00        0.48      2.75 o 
  -3  -2  13        0.44        3.25      2.95 o 
  -2  -2  13        0.12       -0.94      1.62 o 
  -1  -2  13        3.94        4.56      1.92 o 
   0  -2  13       30.26       34.97      3.64 o 
   1  -2  13        0.89        0.48      2.63 o 
  -3  -1  13       13.41       14.32      4.33 o 
  -2  -1  13       56.28       53.24      4.23 o 
  -1  -1  13      149.14      145.54      9.03 o 
   0  -1  13      112.69      130.60      5.84 o 
   1  -1  13        0.91       -1.19      2.35 o 
  -3   0  13        2.01        6.81      3.34 o 
  -2   0  13        5.05       10.71      3.85 o 
  -1   0  13        1.42        1.43      1.83 o 
   0   0  13       11.29       20.68      4.75 o 
   1   0  13        0.29       -1.54      2.84 o 
  -3   1  13       50.80       59.19      8.19 o 
  -2   1  13       17.23       21.58      5.35 o 
  -1   1  13       89.04       84.69      6.29 o 
   0   1  13       12.49       18.06      4.57 o 
   1   1  13        4.72        0.00      3.07 o 
  -3   2  13        1.19        6.60      4.24 o 
  -2   2  13       32.29       39.08      6.56 o 
  -1   2  13        7.80        5.46      2.52 o 
   0   2  13       15.50       14.55      4.32 o 
   1   2  13        0.45        1.27      2.94 o 
  -3   3  13       13.45        6.12      4.35 o 
  -2   3  13       53.11       53.81      7.49 o 
  -1   3  13        4.12        5.88      3.99 o 
   0   3  13       37.80       31.72      5.69 o 
   1   3  13        4.79        3.71      3.32 o 
  -3   4  13       35.17       39.88      7.57 o 
  -2   4  13        8.49        7.62      4.23 o 
  -1   4  13        0.21        0.10      2.32 o 
   0   4  13       43.53       62.68      7.34 o 
  -2   5  13        1.21        2.40      3.82 o 
   0   5  13        0.17       -0.27      3.40 o 
  -1  -6  14        0.76       -0.24      3.26 o 
  -2  -5  14       15.33       12.78      3.01 o 
  -1  -5  14        2.46        2.16      3.43 o 
   0  -5  14        0.67       -2.28      3.05 o 
  -2  -4  14       21.55       16.81      3.27 o 
  -1  -4  14        6.62        7.20      2.41 o 
   0  -4  14        0.36       -0.88      2.71 o 
  -2  -3  14        9.90        6.88      7.48 o 
  -1  -3  14        2.37        1.56      1.96 o 
   0  -3  14        9.02        8.07      2.39 o 
   1  -3  14        0.09        2.63      3.28 o 
  -2  -2  14        0.44        1.33      1.97 o 
  -1  -2  14        7.05        4.54      3.53 o 
   0  -2  14       48.15       61.01      6.94 o 
   1  -2  14        8.50       13.28      4.81 o 
  -3  -1  14        7.21        8.17      3.98 o 
  -2  -1  14        1.32        0.65      1.92 o 
  -1  -1  14        0.76       -0.74      2.11 o 
   0  -1  14        4.34        6.89      3.68 o 
   1  -1  14        8.04        5.59      4.03 o 
  -3   0  14        0.01       -2.61      3.10 o 
  -2   0  14        0.47        2.40      3.09 o 
  -1   0  14        0.28        2.70      2.09 o 
   0   0  14        0.56        1.59      3.06 o 
  -2   1  14        3.30        7.30      4.10 o 
  -1   1  14       13.63       10.76      3.63 o 
   0   1  14       54.33       87.97      8.22 o 
  -2   2  14        0.49        2.76      3.61 o 
  -1   2  14        0.39        0.45      2.34 o 
   0   2  14       33.47       44.36      6.72 o 
  -2   3  14        3.95        4.04      4.04 o 
  -1   3  14       43.08       42.17      4.63 o 
   0   3  14        4.13        8.46      3.95 o 
  -1  -2  15        7.23        6.72      2.56 o 
  -1  -1  15       13.52       16.50      3.11 o 
                                                 
